# Supplementary material for: Transcriptional responses in the hepatopancreas of Eriocheir sinensis exposed to deltamethrin
Source: PLoS One. 2017 Sep 14;12(9):e0184581. doi: 10.1371/journal.pone.0184581 (PMC5599000; doi:10.1371/journal.pone.0184581)
Supplement: S1 Table — (XLS) [file pone.0184581.s001.xls]

## Sheet: Sheet1
gene	Test1_count	Test2_count	Test3_count	Test_normalize	Control1_count	Control2_count	Control3_count	Control_normalize	FoldChange	Log2FoldChange	pval	padj	Up/Down	Significant	Position	NR:Seq-id	NR:Score	NR:Evalue	NR:Description	NT:Seq-id	NT:Score	NT:Evalue	NT:Description	Uniprot:UniProtKB-AC	Uniprot:Score	Uniprot:Evalue	Uniprot:Description	COG:gene	COG:Score	COG:Eval	COG:num	Pfam:pfam_ID	Pfam:pfam_Name	Pfam:pfam_Description	GO:biological_process	GO:cellular_component	GO:molecular_function	KEGG:KO	KEGG:Description
VN_GLEAN_10005577	44	16	21	25.772	22	39	352	139.057	0.185334	-2.4318	0.00371351	0.232855	down	yes	chrscaffold27775:3507-27410:+	gi|260823354|ref|XP_002604148.1|	747	6e-94	hypothetical protein BRAFLDRAFT_208157 [Branchiostoma floridae]	.	.	.	.	A5PJF6	259	4e-82	Inactive hydroxysteroid dehydrogenase-like protein 1	YBR159w	122	1e-30	COG0300	pfam00106	adh_short	short chain dehydrogenase. This family contains a wide variety of dehydrogenases.	.	GO:0005739|mitochondrion;	.	.	.
VN_GLEAN_10006336	137	63	137	107.621	25	13	33	25.6089	4.20247	2.07124	0.000542428	0.0620246	up	yes	chrscaffold6717:475005-483135:-	gi|665810672|ref|XP_008553768.1|	988	4e-127	PREDICTED: D-2-hydroxyglutarate dehydrogenase, mitochondrial [Microplitis demolitor]	.	.	.	.	Q8N465	367	1e-121	D-2-hydroxyglutarate dehydrogenase, mitochondrial	YDL178w	323	4e-105	COG0277	pfam02913	FAD-oxidase_C	FAD linked oxidases, C-terminal domain. This domain has a ferredoxin-like fold.	GO:0006103|2-oxoglutarate metabolic process;GO:0044267|cellular protein metabolic process;GO:0032025|response to cobalt ion;GO:0010042|response to manganese ion;GO:0010043|response to zinc ion;	GO:0005759|mitochondrial matrix;GO:0005739|mitochondrion;	GO:0051990|(R)-2-hydroxyglutarate dehydrogenase activity;GO:0050660|flavin adenine dinucleotide binding;	.	.
VN_GLEAN_10006958	331	739	385	420.425	394	1013	608	718.85	0.584858	-0.773841	0.0372943	0.764661	down	yes	chrscaffold2945:100393-131108:-	gi|780691810|ref|XP_011699813.1|	300	1e-28	PREDICTED: NHP2-like protein 1 homolog [Wasmannia auropunctata]	.	.	.	.	Q6P8E9	112	2e-27	NHP2-like protein 1	SPAC607.03c	97.4	1e-22	COG1358	pfam01248	Ribosomal_L7Ae	Ribosomal protein L7Ae/L30e/S12e/Gadd45 family. This family includes: Ribosomal L7A from metazoa, Ribosomal L8-A and L8-B from fungi, 30S ribosomal protein HS6 from archaebacteria, 40S ribosomal protein S12 from eukaryotes, Ribosomal protein L30 from eukaryotes and archaebacteria. Gadd45 and MyD118.	GO:0000470|maturation of LSU-rRNA;GO:0030490|maturation of SSU-rRNA;GO:0000398|mRNA splicing, via spliceosome;	GO:0031428|box C/D snoRNP complex;GO:0071011|precatalytic spliceosome;GO:0032040|small-subunit processome;GO:0046540|U4/U6 x U5 tri-snRNP complex;	GO:0003723|RNA binding;	K12845	SNU13, NHP2L; U4/U6 small nuclear ribonucleoprotein SNU13
VN_GLEAN_10001976	3	2	0	1.49396	168	0	0	67.8465	0.0220197	-5.50506	8.02581e-07	0.000318143	down	yes	chrscaffold2242:84801-95504:+	gi|170286895|dbj|BAG13449.1|	2950	0	chitinase [Monochamus alternatus]	gi|269930121|gb|GU168777.1|	270	3e-137	Scylla serrata chitinase 2 (chit2) mRNA, partial cds	Q9W5U2	387	4e-112	Probable chitinase 3	VNG0816G_2	143	7e-36	COG3325	pfam00704	Glyco_hydro_18	Glycosyl hydrolases family 18.	GO:0006032|chitin catabolic process;GO:0000272|polysaccharide catabolic process;	GO:0005576|extracellular region;	GO:0008061|chitin binding;GO:0004568|chitinase activity;	K01183	E3.2.1.14; chitinase [EC:3.2.1.14]
VN_GLEAN_10001975	0	2	0	0.48458	60	2	0	24.9392	0.0194305	-5.68554	0.00406609	0.246704	down	yes	chrscaffold2242:54606-83962:+	gi|378558198|gb|AFC17977.1|	1405	1e-179	chitinase-like protein, partial [Pandalopsis japonica]	gi|21038942|emb|AJ487081.4|	141	2e-65	Tenebrio molitor mRNA for chitinase (chit5 gene)	Q9W5U2	66.2	2e-09	Probable chitinase 3	BH0916_1	134	3e-32	COG3325	pfam00704	Glyco_hydro_18	Glycosyl hydrolases family 18.	GO:0006032|chitin catabolic process;GO:0000272|polysaccharide catabolic process;	GO:0005576|extracellular region;	GO:0008061|chitin binding;GO:0004568|chitinase activity;	K01183	E3.2.1.14; chitinase [EC:3.2.1.14]
VN_GLEAN_10003716	61	77	71	63.1553	135	137	218	175.101	0.360678	-1.47122	0.0001629	0.0269057	down	yes	chrscaffold3298:98841-122827:+	.	.	.	.	.	.	.	.	.	.	.	.	.	.	.	.	pfam15087	DUF4551	Protein of unknown function (DUF4551). This family of proteins is functionally uncharacterized. This family of proteins is found in metazoa. This family includes human protein C12orf56.	.	.	.	.	.
VN_GLEAN_10006277	689	682	726	642.214	964	684	1005	963.767	0.666359	-0.585629	0.0300043	0.699428	down	yes	chrscaffold9164:259016-261166:+	gi|780136473|ref|XP_011680051.1|	357	4e-38	PREDICTED: solute carrier family 28 member 3 [Strongylocentrotus purpuratus]	.	.	.	.	Q9HAS3	119	3e-30	Solute carrier family 28 member 3	PM1292	114	5e-30	COG1972	pfam07662	Nucleos_tra2_C	Na+ dependent nucleoside transporter C-terminus. This family consists of nucleoside transport proteins. Members include a purine-specific Na+-nucleoside cotransporter localized to the bile canalicular membrane and a Na+-dependent nucleoside transporter selective for pyrimidine nucleosides and adenosine, which also transports the anti-viral nucleoside analogues AZT and ddC. This alignment covers t…	GO:0015864|pyrimidine nucleoside transport;	GO:0005789|endoplasmic reticulum membrane;GO:0005887|integral component of plasma membrane;GO:0005886|plasma membrane;	GO:0005415|nucleoside:sodium symporter activity;GO:0015390|purine-specific nucleoside:sodium symporter activity;GO:0015389|pyrimidine- and adenine-specific:sodium symporter activity;	K11536	SLC28A; pyrimidine nucleoside transport protein
VN_GLEAN_10001475	55	29	75	50.8573	7	23	12	14.9391	3.40432	1.76737	0.0214177	0.610193	up	yes	chrscaffold6202:28141-28500:-	.	.	.	.	.	.	.	.	.	.	.	.	.	.	.	.	pfam00068	Phospholip_A2_1	Phospholipase A2. Phospholipase A2 releases fatty acids from the second carbon group of glycerol. Perhaps the best known members are secreted snake venoms, but also found in secreted pancreatic and membrane-associated forms. Structure is all-alpha, with two core disulfide-linked helices and a calcium-binding loop. This alignment represents the major family of PLA2s. A second minor family, defined…	.	.	.	.	.
VN_GLEAN_10002419	300	209	291	249.84	538	466	335	493.042	0.506731	-0.980707	0.0131009	0.464626	down	yes	chrscaffold1865:17975-44032:+	gi|443688429|gb|ELT91121.1|	416	1e-40	hypothetical protein CAPTEDRAFT_156379 [Capitella teleta]	.	.	.	.	E2RYF8	85.1	1e-15	Targeting protein for Xklp2 homolog	.	.	.	.	pfam12214	TPX2_importin	Cell cycle regulated microtubule associated protein. This domain is found in eukaryotes. This domain is typically between 127 to 182 amino acids in length. This domain is found associated with pfam06886. This domain is found in the protein TPX2 (a.k.a p100) which is involved in cell cycling. It is only expressed between the start of the S phase and completion of cytokinesis. The microtubule-assoc…	GO:0032147|activation of protein kinase activity;GO:0060236|regulation of mitotic spindle organization;	GO:0005737|cytoplasm;GO:0005874|microtubule;GO:0005634|nucleus;GO:0005819|spindle;	.	.	.
VN_GLEAN_10002004	71	114	59	71.4325	26	29	16	26.0593	2.74115	1.45478	0.00899316	0.379244	up	yes	chrscaffold16828:69165-98215:-	gi|332028496|gb|EGI68536.1|	1764	0	Integral membrane protein [Acromyrmex echinatior]	.	.	.	.	B4LC58	583	0	Protein wntless	.	.	.	.	pfam06664	MIG-14_Wnt-bd	Wnt-binding factor required for Wnt secretion. MIG-14 is a Wnt-binding factor. Newly synthesized EGL-20/Wnt binds to MIG-14 in the Golgi, targetting the Wnt to the cell membrane for secretion. AP-2-mediated endocytosis and retromer retrieval at the sorting endosome would recycle MIG-14 to the Golgi, where it can bind to EGL-20/Wnt for next cycle of secretion.	GO:0008587|imaginal disc-derived wing margin morphogenesis;GO:0050714|positive regulation of protein secretion;GO:0030177|positive regulation of Wnt signaling pathway;GO:0033157|regulation of intracellular protein transport;GO:0007367|segment polarity determination;GO:0016055|Wnt signaling pathway;	GO:0030054|cell junction;GO:0005887|integral component of plasma membrane;GO:0030285|integral component of synaptic vesicle membrane;GO:0031227|intrinsic component of endoplasmic reticulum membrane;GO:0031302|intrinsic component of endosome membrane;GO:0031228|intrinsic component of Golgi membrane;GO:0031594|neuromuscular junction;GO:0045211|postsynaptic membrane;GO:0042734|presynaptic membrane;	GO:0017147|Wnt-protein binding;	.	.
VN_GLEAN_10003020	44	94	27	46.6967	15	18	16	17.7214	2.63504	1.39783	0.0297966	0.699428	up	yes	chrscaffold15039:146946-152038:-	gi|617379720|ref|XP_007546109.1|	757	8e-83	PREDICTED: roundabout homolog 2-like [Poecilia formosa]	.	.	.	.	Q7TPD3	273	2e-74	Roundabout homolog 2	.	.	.	.	pfam07679	I-set	Immunoglobulin I-set domain.	GO:0007411|axon guidance;GO:0016199|axon midline choice point recognition;GO:0007420|brain development;GO:0007156|homophilic cell adhesion via plasma membrane adhesion molecules;GO:0001656|metanephros development;GO:0050925|negative regulation of negative chemotaxis;GO:0021891|olfactory bulb interneuron development;GO:0050772|positive regulation of axonogenesis;GO:0031290|retinal ganglion cell ax…	GO:0030673|axolemma;GO:0009986|cell surface;GO:0070062|extracellular exosome;GO:0016021|integral component of membrane;GO:0005886|plasma membrane;	GO:0042802|identical protein binding;	.	.
VN_GLEAN_10006493	427	492	497	430.699	420	1000	599	721.771	0.596726	-0.744859	0.0128357	0.462997	down	yes	chrscaffold195:63866-70266:+	gi|557262634|ref|XP_006016835.1|	434	7e-46	PREDICTED: cell growth-regulating nucleolar protein isoform X1 [Alligator sinensis]	.	.	.	.	Q9NX58	162	4e-44	Cell growth-regulating nucleolar protein	.	.	.	.	pfam08790	zf-LYAR	LYAR-type C2HC zinc finger. This C2HC zinc finger is found in LYAR proteins, which are involved in cell growth regulation.	.	GO:0005730|nucleolus;GO:0005634|nucleus;	GO:0046872|metal ion binding;GO:0044822|poly(A) RNA binding;	K15263	LYER; cell growth-regulating nucleolar protein
VN_GLEAN_10005207	759	1072	786	780.52	685	1862	1054	1284.47	0.607659	-0.718667	0.0188483	0.56602	down	yes	chrscaffold2732:134432-194168:+	gi|321467544|gb|EFX78534.1|	798	2e-96	hypothetical protein DAPPUDRAFT_53322 [Daphnia pulex]	.	.	.	.	Q9D1E8	253	8e-75	1-acyl-sn-glycerol-3-phosphate acyltransferase epsilon	ECU04g1280	87.8	4e-18	COG0204	pfam09816	EAF	RNA polymerase II transcription elongation factor. Members of this family act as transcriptional transactivators of ELL and ELL2 elongation activities. Eaf proteins form a stable heterodimer complex with ELL proteins to facilitate the binding of RNA polymerase II to activate transcription elongation. The N-terminus of approx 120 residues is globular and highly conserved.	GO:0006639|acylglycerol metabolic process;GO:0016024|CDP-diacylglycerol biosynthetic process;GO:0002244|hematopoietic progenitor cell differentiation;	GO:0005789|endoplasmic reticulum membrane;GO:0016021|integral component of membrane;GO:0005739|mitochondrion;GO:0005635|nuclear envelope;	GO:0003841|1-acylglycerol-3-phosphate O-acyltransferase activity;	K19007	AGPAT5; lysophosphatidiate acyltransferase [EC:2.3.1.51]
VN_GLEAN_10005348	145	254	161	164.694	84	71	111	95.7607	1.71985	0.782282	0.0477198	0.859825	up	yes	chrscaffold11285:249091-259407:-	gi|321477655|gb|EFX88613.1|	870	3e-114	hypothetical protein DAPPUDRAFT_233825 [Daphnia pulex]	.	.	.	.	O08648	300	2e-91	Mitogen-activated protein kinase kinase kinase 4	.	.	.	.	pfam00069	Pkinase	Protein kinase domain.	GO:0000186|activation of MAPKK activity;GO:0060718|chorionic trophoblast cell differentiation;GO:0048263|determination of dorsal identity;GO:0035556|intracellular signal transduction;GO:0019100|male germ-line sex determination;GO:0001890|placenta development;GO:0043507|positive regulation of JUN kinase activity;GO:1900745|positive regulation of p38MAPK cascade;GO:0051973|positive regulation of te…	GO:0005737|cytoplasm;GO:0048471|perinuclear region of cytoplasm;	GO:0005524|ATP binding;GO:0004709|MAP kinase kinase kinase activity;GO:0046872|metal ion binding;GO:0004672|protein kinase activity;GO:0004702|receptor signaling protein serine/threonine kinase activity;	K04428	MAP3K4, MEKK4; mitogen-activated protein kinase kinase kinase 4 [EC:2.7.11.25]
VN_GLEAN_10004133	29075	38645	30767	29535.1	45743	48264	32703	46376.2	0.636859	-0.650955	0.0146772	0.492788	down	yes	chrscaffold6722:187091-193079:-	gi|295291554|gb|ADF87490.1|	638	9e-82	ferritin 1 [Eriocheir sinensis]	gi|295291553|gb|GU002544.1|	282	8e-145	Eriocheir sinensis ferritin 1 mRNA, complete cds	.	.	.	.	.	.	.	.	pfam12215	GBA2_N	beta-Glucocerebrosidase 2 N terminal. This domain is found in bacteria, archaea and eukaryotes. This domain is typically between 320 to 354 amino acids in length. This domain is found associated with pfam04685. This domain is found in the protein beta-Glucocerebrosidase 2. It is found just after the extreme N terminus. This protein is located in the ER. The N terminal is thought to be the luminal…	.	.	.	.	.
VN_GLEAN_10001891	170	157	143	143.525	61	77	16	57.1929	2.50949	1.3274	0.0216533	0.610193	up	yes	chrscaffold1538:104289-107168:-	.	.	.	.	.	.	.	.	.	.	.	.	.	.	.	.	pfam12846	AAA_10	AAA-like domain. This family of domains contain a P-loop motif that is characteristic of the AAA superfamily. Many of the proteins in this family are conjugative transfer proteins.	.	.	.	.	.
VN_GLEAN_10001899	28	114	33	48.1852	19	4	23	16.6928	2.88658	1.52936	0.0372168	0.764661	up	yes	chrscaffold20203:100453-101280:+	.	.	.	.	.	.	.	.	.	.	.	.	.	.	.	.	pfam03007	WES_acyltransf	Wax ester synthase-like Acyl-CoA acyltransferase domain. This domain is found in wax ester synthase genes. In these proteins this domain catalyses the CoA dependent acyltransferase reaction with fatty alcohols to form wax esters.	.	.	.	.	.
VN_GLEAN_10001542	108	419	112	175.677	311	447	425	424.391	0.41395	-1.27247	0.0224871	0.616168	down	yes	chrscaffold701:14967-16882:+	gi|805798657|ref|XP_003704743.2|	425	9e-48	PREDICTED: sulfotransferase 1 family member D1 [Megachile rotundata]	.	.	.	.	Q8JG30	123	1e-32	Sulfotransferase family cytosolic 1B member 1	.	.	.	.	pfam00685	Sulfotransfer_1	Sulfotransferase domain.	GO:0008202|steroid metabolic process;GO:0051923|sulfation;GO:0042403|thyroid hormone metabolic process;GO:0006805|xenobiotic metabolic process;	GO:0005737|cytoplasm;	GO:0008146|sulfotransferase activity;	K01025	E2.8.2.-
VN_GLEAN_10001943	0	0	0	0	3	199	2	72.3471	#NAME?	#NAME?	1.47842e-15	2.93023e-12	down	yes	chrscaffold24492:115886-127108:-	gi|432945255|ref|XP_004083509.1|	431	2e-44	PREDICTED: EF-hand domain-containing protein 1 [Oryzias latipes]	.	.	.	.	Q5JVL4	149	3e-38	EF-hand domain-containing protein 1	.	.	.	.	pfam13388	DUF4106	Protein of unknown function (DUF4106). This family of proteins are found in large numbers in the Trichomonas vaginalis proteome. The function of this protein is unknown.	GO:0021795|cerebral cortex cell migration;	GO:0005930|axoneme;GO:0005813|centrosome;GO:0005737|cytoplasm;GO:0072686|mitotic spindle;GO:0043025|neuronal cell body;	GO:0005509|calcium ion binding;GO:0008022|protein C-terminus binding;	.	.
VN_GLEAN_10002222	0	0	0	0	5	0	300	101.19	#NAME?	#NAME?	1.9491e-20	1.15893e-16	down	yes	chrscaffold24204:66872-81405:+	.	.	.	.	.	.	.	.	.	.	.	.	.	.	.	.	pfam14906	DUF4495	Domain of unknown function (DUF4495). This domain family is found in eukaryotes, and is typically between 322 and 336 amino acids in length. There are two conserved sequence motifs: QMW and DLW. Proteins in this family vary in length from 793 to 1184 amino acids.	.	.	.	.	.
VN_GLEAN_10002221	470	495	377	405.373	254	511	1340	726.509	0.557974	-0.841731	0.00810547	0.365537	down	yes	chrscaffold22398:119654-140759:+	.	.	.	.	.	.	.	.	.	.	.	.	.	.	.	.	pfam09606	Med15	ARC105 or Med15 subunit of Mediator complex non-fungal. The approx. 70 residue Med15 domain of the ARC-Mediator co-activator is a three-helix bundle with marked similarity to the KIX domain. The sterol regulatory element binding protein (SREBP) family of transcription activators use the ARC105 subunit to activate target genes in the regulation of cholesterol and fatty acid homeostasis. In additio…	.	.	.	.	.
VN_GLEAN_10001744	419	717	389	446.054	525	929	726	781.013	0.571122	-0.808129	0.00716529	0.343587	down	yes	chrscaffold2284:76178-117983:-	gi|165972499|ref|NP_001107124.1|	977	2e-118	methylcrotonoyl-Coenzyme A carboxylase 2 [Danio rerio]	.	.	.	.	Q9V9A7	317	5e-96	Probable methylcrotonoyl-CoA carboxylase beta chain, mitochondrial	BMEI1924	316	1e-96	COG4799	pfam01039	Carboxyl_trans	Carboxyl transferase domain. All of the members in this family are biotin dependent carboxylases. The carboxyl transferase domain carries out the following reaction; transcarboxylation from biotin to an acceptor molecule. There are two recognized types of carboxyl transferase. One of them uses acyl-CoA and the other uses 2-oxoacid as the acceptor molecule of carbon dioxide. All of the members in …	GO:0006552|leucine catabolic process;GO:0007563|regulation of eclosion;	GO:0005759|mitochondrial matrix;	GO:0005524|ATP binding;GO:0004485|methylcrotonoyl-CoA carboxylase activity;	K01969	E6.4.1.4B; 3-methylcrotonyl-CoA carboxylase beta subunit [EC:6.4.1.4]
VN_GLEAN_10006584	824	1397	1056	972.307	769	2203	1370	1543.62	0.629888	-0.666832	0.0295126	0.699428	down	yes	chrscaffold11664:462465-475991:+	gi|751788426|ref|XP_011203673.1|	1130	6e-141	PREDICTED: tyrosine--tRNA ligase, cytoplasmic isoform X1 [Bactrocera dorsalis]	gi|558136725|ref|XM_006117555.1|	120	6e-54	PREDICTED: Pelodiscus sinensis tyrosyl-tRNA synthetase (YARS), mRNA	Q5ZJ08	374	2e-117	Tyrosine--tRNA ligase, cytoplasmic	SPCC1672.05c	357	3e-113	COG0162	pfam00579	tRNA-synt_1b	tRNA synthetases class I (W and Y).	GO:0006437|tyrosyl-tRNA aminoacylation;GO:0006438|valyl-tRNA aminoacylation;	GO:0005737|cytoplasm;	GO:0005524|ATP binding;GO:0000049|tRNA binding;GO:0004831|tyrosine-tRNA ligase activity;GO:0004832|valine-tRNA ligase activity;	K01866	YARS, tyrS; tyrosyl-tRNA synthetase [EC:6.1.1.1]
VN_GLEAN_10007288	170819	143111	143159	140489	364131	310407	236242	335077	0.419275	-1.25403	6.43574e-05	0.0127556	down	yes	chrscaffold1930:41921-43092:-	gi|849976741|gb|AKN46052.1|	1156	9e-157	trypsin-like serine proteinase [Eriocheir sinensis]	gi|146150461|gb|EF530706.1|	420	0	Eriocheir sinensis isolate ErS12 trypsin gene, partial cds	P00765	257	9e-84	Trypsin-1	VC1649	94	9e-21	COG5640	pfam00089	Trypsin	Trypsin.	GO:0007586|digestion;	GO:0005615|extracellular space;	GO:0046872|metal ion binding;GO:0004252|serine-type endopeptidase activity;	.	.
VN_GLEAN_10007287	349084	182342	307863	265590	492327	378809	417448	470974	0.563916	-0.826447	0.0400492	0.799103	down	yes	chrscaffold1930:97-2533:-	gi|849976741|gb|AKN46052.1|	1161	2e-157	trypsin-like serine proteinase [Eriocheir sinensis]	gi|146150463|gb|EF530707.1|	414	0	Eriocheir sinensis isolate ErS15 trypsin gene, partial cds	P00765	250	4e-81	Trypsin-1	VC1649	97.1	9e-22	COG5640	pfam00089	Trypsin	Trypsin.	GO:0007586|digestion;	GO:0005615|extracellular space;	GO:0046872|metal ion binding;GO:0004252|serine-type endopeptidase activity;	.	.
VN_GLEAN_10007281	114	308	120	153.503	87	51	53	70.7163	2.17068	1.11815	0.0149179	0.492788	up	yes	chrscaffold1474:679862-727938:+	gi|242010152|ref|XP_002425840.1|	424	1e-38	hypothetical protein Phum_PHUM222060 [Pediculus humanus corporis]	.	.	.	.	.	.	.	.	.	.	.	.	pfam07223	DUF1421	Protein of unknown function (DUF1421). This family represents a conserved region approximately 350 residues long within a number of plant proteins of unknown function.	.	.	.	.	.
VN_GLEAN_10005617	355	693	407	424.784	335	1180	417	691.026	0.614715	-0.70201	0.0479712	0.861743	down	yes	chrscaffold6914:301288-305107:+	gi|815767790|ref|XP_012227641.1|	1908	0	PREDICTED: kelch-like ECH-associated protein 1 [Linepithema humile]	.	.	.	.	Q684M4	540	0	Kelch-like ECH-associated protein 1	.	.	.	.	pfam07707	BACK	BTB And C-terminal Kelch. This domain is found associated with pfam00651 and pfam01344. The BACK domain is found juxtaposed to the BTB domain; they are separated by as little as two residues. This family appears to be closely related to the BTB domain (Finn RD, personal observation).	GO:0042994|cytoplasmic sequestering of transcription factor;GO:0043433|negative regulation of sequence-specific DNA binding transcription factor activity;GO:0010499|proteasomal ubiquitin-independent protein catabolic process;GO:0043161|proteasome-mediated ubiquitin-dependent protein catabolic process;GO:0016567|protein ubiquitination;GO:0042787|protein ubiquitination involved in ubiquitin-depende…	GO:0031463|Cul3-RING ubiquitin ligase complex;GO:0005737|cytoplasm;GO:0005634|nucleus;	GO:0008134|transcription factor binding;	K10456	KLHL19, KEAP1, INRF2; kelch-like protein 19
VN_GLEAN_10007355	17138	24835	15339	16963.1	38871	39604	31536	40148.3	0.422511	-1.24294	3.27485e-06	0.000885102	down	yes	chrscaffold4561:822028-827557:-	gi|321478949|gb|EFX89905.1|	226	2e-20	hypothetical protein DAPPUDRAFT_299805 [Daphnia pulex]	.	.	.	.	P80007	55.5	5e-09	Crustacyanin-A2 subunit	.	.	.	.	pfam00061	Lipocalin	Lipocalin / cytosolic fatty-acid binding protein family. Lipocalins are transporters for small hydrophobic molecules, such as lipids, steroid hormones, bilins, and retinoids. The family also encompasses the enzyme prostaglandin D synthase (EC:5.3.99.2). Alignment subsumes both the lipocalin and fatty acid binding protein signatures from PROSITE. This is supported on structural and functional grou…	GO:0006810|transport;	GO:0005615|extracellular space;	GO:0031409|pigment binding;GO:0036094|small molecule binding;	.	.
VN_GLEAN_10007354	76	173	81	94.8387	437	453	72	360.709	0.262923	-1.92729	2.31196e-06	0.000763716	down	yes	chrscaffold4561:815231-817358:-	gi|321478948|gb|EFX89904.1|	302	1e-30	hypothetical protein DAPPUDRAFT_230075 [Daphnia pulex]	.	.	.	.	Q8SPI0	90.5	7e-21	Apolipoprotein D	VCA0443	50.4	3e-07	COG3040	pfam08212	Lipocalin_2	Lipocalin-like domain. Lipocalins are transporters for small hydrophobic molecules, such as lipids, steroid hormones, bilins, and retinoids. The structure is an eight-stranded beta barrel.	GO:0007568|aging;GO:0007420|brain development;GO:0006006|glucose metabolic process;GO:0006629|lipid metabolic process;GO:1900016|negative regulation of cytokine production involved in inflammatory response;GO:0051895|negative regulation of focal adhesion assembly;GO:0060588|negative regulation of lipoprotein lipid oxidation;GO:0071638|negative regulation of monocyte chemotactic protein-1 producti…	GO:0022626|cytosolic ribosome;GO:0030425|dendrite;GO:0005783|endoplasmic reticulum;GO:0005615|extracellular space;GO:0043025|neuronal cell body;GO:0048471|perinuclear region of cytoplasm;	GO:0015485|cholesterol binding;GO:0005215|transporter activity;	.	.
VN_GLEAN_10004704	125	173	100	117.741	164	313	159	229.639	0.512724	-0.963747	0.0107968	0.425153	down	yes	chrscaffold2005:137420-195983:-	gi|817069849|ref|XP_012256921.1|	385	3e-34	PREDICTED: SUN domain-containing ossification factor isoform X1 [Athalia rosae]	.	.	.	.	Q710E6	133	7e-30	SUN domain-containing ossification factor	.	.	.	.	pfam07738	Sad1_UNC	Sad1 / UNC-like C-terminal. The C. elegans UNC-84 protein is a nuclear envelope protein that is involved in nuclear anchoring and migration during development. The S. pombe Sad1 protein localizes at the spindle pole body. UNC-84 and and Sad1 share a common C-terminal region, that is often termed the SUN (Sad1 and UNC) domain. In mammals, the SUN domain is present in two proteins, Sun1 and Sun2. T…	GO:0007275|multicellular organismal development;GO:0001503|ossification;GO:0032967|positive regulation of collagen biosynthetic process;GO:0045669|positive regulation of osteoblast differentiation;GO:0046850|regulation of bone remodeling;	GO:0016021|integral component of membrane;GO:0016020|membrane;GO:0005791|rough endoplasmic reticulum;GO:0030867|rough endoplasmic reticulum membrane;	.	.	.
VN_GLEAN_10005569	6041	5419	5591	5233.46	2438	2746	3663	3167.94	1.65201	0.724222	0.0211653	0.610193	up	yes	chrscaffold8008:290058-304455:+	.	.	.	.	.	.	.	.	.	.	.	.	.	.	.	.	pfam02469	Fasciclin	Fasciclin domain. This extracellular domain is found repeated four times in grasshopper fasciclin I as well as in proteins from mammals, sea urchins, plants, yeast and bacteria.	.	.	.	.	.
VN_GLEAN_10006725	121	226	92	126.535	70	68	61	72.5159	1.74493	0.80317	0.0469023	0.852848	up	yes	chrscaffold6780:552058-593812:+	gi|805755865|ref|XP_012142167.1|	2277	0	PREDICTED: LOW QUALITY PROTEIN: MAP kinase-activating death domain protein [Megachile rotundata]	gi|573910115|ref|XM_006642713.1|	93	8e-39	PREDICTED: Lepisosteus oculatus MAP kinase-activating death domain protein-like (LOC102684497), mRNA	Q9VXY2	231	2e-60	MAP kinase-activating death domain protein	.	.	.	.	pfam12335	SBF2	Myotubularin protein. This domain family is found in eukaryotes, and is approximately 220 amino acids in length. The family is found in association with pfam02141, pfam03456, pfam03455. This family is the middle region of SBF2, a member of the myotubularin family. Myotubularin-related proteins have been suggested to work in phosphoinositide-mediated signalling events that may also convey control …	GO:0000187|activation of MAPK activity;GO:0006915|apoptotic process;GO:0048789|cytoskeletal matrix organization at active zone;GO:0007269|neurotransmitter secretion;GO:0051726|regulation of cell cycle;GO:1902041|regulation of extrinsic apoptotic signaling pathway via death domain receptors;GO:0032483|regulation of Rab protein signal transduction;GO:0016192|vesicle-mediated transport;	GO:0016021|integral component of membrane;GO:0098527|neuromuscular junction of somatic muscle;GO:0043025|neuronal cell body;GO:0008021|synaptic vesicle;GO:0043195|terminal bouton;	GO:0017112|Rab guanyl-nucleotide exchange factor activity;	.	.
VN_GLEAN_10000942	195	154	213	174.847	398	299	137	311.908	0.560572	-0.835029	0.0420608	0.810679	down	yes	chrscaffold4301:63661-76480:-	gi|646701910|gb|KDR11405.1|	655	5e-83	Protein N-terminal glutamine amidohydrolase [Zootermopsis nevadensis]	.	.	.	.	Q7Q968	235	4e-76	Protein N-terminal glutamine amidohydrolase	.	.	.	.	pfam09764	Nt_Gln_amidase	N-terminal glutamine amidase. This protein is conserved from plants to humans. It represents a family of N terminal glutamine amidases. The enzyme removes the NH2 group from a Gln, at the N-terminal, rendering it a Glu.	.	.	GO:0016811|hydrolase activity, acting on carbon-nitrogen (but not peptide) bonds, in linear amides;	.	.
VN_GLEAN_10000893	69	57	54	55.2607	24	15	10	18.3102	3.01803	1.59361	0.0144356	0.492788	up	yes	chrscaffold25959:64166-78234:-	gi|805827476|ref|XP_012153567.1|	152	8e-08	PREDICTED: uncharacterized protein LOC105664287, partial [Megachile rotundata]	gi|440548635|gb|JX177505.1|	73	6e-28	Eriocheir sinensis Rab-3 mRNA, complete cds	.	.	.	.	.	.	.	.	pfam13388	DUF4106	Protein of unknown function (DUF4106). This family of proteins are found in large numbers in the Trichomonas vaginalis proteome. The function of this protein is unknown.	.	.	.	.	.
VN_GLEAN_10001446	279	320	212	242.992	107	158	141	145.777	1.66688	0.737148	0.0484257	0.867287	up	yes	chrscaffold675:11412-13003:+	gi|383850086|ref|XP_003700648.1|	558	5e-62	PREDICTED: zinc finger protein Noc [Megachile rotundata]	.	.	.	.	Q24423	107	2e-23	Zinc finger protein Noc	.	.	.	.	pfam00096	zf-C2H2	Zinc finger, C2H2 type. The C2H2 zinc finger is the classical zinc finger domain. The two conserved cysteines and histidines co-ordinate a zinc ion. The following pattern describes the zinc finger. #-X-C-X(1-5)-C-X3-#-X5-#-X2-H-X(3-6)-[H/C] Where X can be any amino acid, and numbers in brackets indicate the number of residues. The positions marked # are those that are important for the stable fol…	GO:0007420|brain development;GO:0008283|cell proliferation;GO:0001752|compound eye photoreceptor fate commitment;GO:0035214|eye-antennal disc development;GO:0002121|inter-male aggressive behavior;GO:0035218|leg disc development;GO:0010629|negative regulation of gene expression;GO:0007219|Notch signaling pathway;GO:0008056|ocellus development;GO:0007424|open tracheal system development;GO:0006357|…	GO:0005634|nucleus;	GO:0003677|DNA binding;GO:0046872|metal ion binding;	.	.
VN_GLEAN_10000091	0	41	1	10.2716	0	0	0	0	Inf	Inf	0.0134225	0.472248	up	yes	chrscaffold24158:8009-8664:-	gi|260793472|ref|XP_002591736.1|	156	2e-10	hypothetical protein BRAFLDRAFT_58953 [Branchiostoma floridae]	.	.	.	.	Q9H0W7	50.8	2e-07	THAP domain-containing protein 2	.	.	.	.	pfam05485	THAP	THAP domain. The THAP domain is a putative DNA-binding domain (DBD) and probably also binds a zinc ion. It features the conserved C2CH architecture (consensus sequence: Cys - 2-4 residues - Cys - 35-50 residues - Cys - 2 residues - His). Other universal features include the location of the domain at the N-termini of proteins, its size of about 90 residues, a C-terminal AVPTIF box and several othe…	.	GO:0005730|nucleolus;	GO:0003677|DNA binding;GO:0046872|metal ion binding;	.	.
VN_GLEAN_10000363	1887	2448	1930	1879.74	2397	3694	2074	2961.83	0.634654	-0.655958	0.0187063	0.56602	down	yes	chrscaffold20413:19860-28406:-	gi|195054854|ref|XP_001994338.1|	596	5e-76	GH22664 [Drosophila grimshawi]	gi|195111079|ref|XM_002000071.1|	93	1e-39	Drosophila mojavensis GI22712 (Dmoj\GI22712), mRNA	Q9D7P6	218	4e-71	Iron-sulfur cluster assembly enzyme ISCU, mitochondrial	iscU	203	2e-66	COG0822	pfam01592	NifU_N	NifU-like N terminal domain. This domain is found in NifU in combination with pfam01106. This domain is found on isolated in several bacterial species. The nif genes are responsible for nitrogen fixation. However this domain is found in bacteria that do not fix nitrogen, so it may have a broader significance in the cell than nitrogen fixation. These proteins appear to be scaffold proteins for iro…	GO:0044571|[2Fe-2S] cluster assembly;GO:0006879|cellular iron ion homeostasis;GO:0097428|protein maturation by iron-sulfur cluster transfer;	GO:0005737|cytoplasm;GO:0005829|cytosol;GO:0005759|mitochondrial matrix;GO:0005739|mitochondrion;	GO:0051537|2 iron, 2 sulfur cluster binding;GO:0051539|4 iron, 4 sulfur cluster binding;GO:0008198|ferrous iron binding;GO:0036455|iron-sulfur transferase activity;GO:0032947|protein complex scaffold;	.	.
VN_GLEAN_10000312	113	13	100	74.9372	1	7	2	3.54399	21.1449	4.40224	0.000233164	0.0355486	up	yes	chrscaffold4555:41818-43781:-	gi|831293833|ref|XP_012678574.1|	807	4e-101	PREDICTED: xylose isomerase-like isoform X2 [Clupea harengus]	.	.	.	.	Q9FKK7	249	4e-76	Xylose isomerase	TM1667	224	3e-67	COG2115	pfam01261	AP_endonuc_2	Xylose isomerase-like TIM barrel. This TIM alpha/beta barrel structure is found in xylose isomerase and in endonuclease IV (EC:3.1.21.2). This domain is also found in the N termini of bacterial myo-inositol catabolism proteins. These are involved in the myo-inositol catabolism pathway, and is required for growth on myo-inositol in Rhizobium leguminosarum bv. viciae.	GO:0042732|D-xylose metabolic process;GO:0006098|pentose-phosphate shunt;	GO:0005737|cytoplasm;GO:0005783|endoplasmic reticulum;GO:0005794|Golgi apparatus;GO:0016020|membrane;GO:0005774|vacuolar membrane;GO:0005773|vacuole;	GO:0046872|metal ion binding;GO:0009045|xylose isomerase activity;	K01805	xylA; xylose isomerase [EC:5.3.1.5]
VN_GLEAN_10002378	151	291	208	191.548	276	436	339	377.932	0.506833	-0.980419	0.00290209	0.199212	down	yes	chrscaffold494:35877-158103:+	gi|641770447|ref|XP_008169432.1|	1171	7e-135	PREDICTED: DNA repair protein RAD50 [Chrysemys picta bellii]	gi|637269111|ref|XM_003217387.2|	47	3e-13	PREDICTED: Anolis carolinensis RAD50 homolog (S. cerevisiae) (rad50), mRNA	Q92878	432	9e-128	DNA repair protein RAD50	ECU07g0610i	203	3e-52	COG0419	pfam02463	SMC_N	RecF/RecN/SMC N terminal domain. This domain is found at the N terminus of SMC proteins. The SMC (structural maintenance of chromosomes) superfamily proteins have ATP-binding domains at the N- and C-termini, and two extended coiled-coil domains separated by a hinge in the middle. The eukaryotic SMC proteins form two kind of heterodimers: the SMC1/SMC3 and the SMC2/SMC4 types. These heterodimers c…	GO:0006974|cellular response to DNA damage stimulus;GO:0070192|chromosome organization involved in meiosis;GO:0000729|DNA double-strand break processing;GO:0032508|DNA duplex unwinding;GO:0006310|DNA recombination;GO:0006281|DNA repair;GO:0006260|DNA replication;GO:0000731|DNA synthesis involved in DNA repair;GO:0006302|double-strand break repair;GO:0000724|double-strand break repair via homologo…	GO:0000794|condensed nuclear chromosome;GO:0016020|membrane;GO:0030870|Mre11 complex;GO:0000790|nuclear chromatin;GO:0000784|nuclear chromosome, telomeric region;GO:0005654|nucleoplasm;GO:0035861|site of double-strand break;	GO:0004017|adenylate kinase activity;GO:0005524|ATP binding;GO:0016887|ATPase activity;GO:0003677|DNA binding;GO:0003691|double-stranded telomeric DNA binding;GO:0051880|G-quadruplex DNA binding;GO:0046872|metal ion binding;GO:0030674|protein binding, bridging;GO:0043047|single-stranded telomeric DNA binding;	K10866	RAD50; DNA repair protein RAD50 [EC:3.6.-.-]
VN_GLEAN_10000319	109	578	79	203.394	57	78	27	59.5679	3.41449	1.77167	0.0057481	0.302462	up	yes	chrscaffold24620:10971-23979:+	gi|33590491|gb|AAQ22771.1|	415	1e-44	serine proteinase inhibitor [Procambarus clarkii]	.	.	.	.	O96790	72.8	7e-13	Serine protease inhibitor dipetalogastin (Fragment)	.	.	.	.	pfam07648	Kazal_2	Kazal-type serine protease inhibitor domain. Usually indicative of serine protease inhibitors. However, kazal-like domains are also seen in the extracellular part of agrins, which are not known to be protease inhibitors. Kazal domains often occur in tandem arrays. Small alpha+beta fold containing three disulphides.	GO:0050819|negative regulation of coagulation;	GO:0005576|extracellular region;	GO:0004867|serine-type endopeptidase inhibitor activity;	.	.
VN_GLEAN_10005670	1262	1503	1563	1316.56	3124	3110	2456	3174.89	0.414679	-1.26993	1.90598e-06	0.000666643	down	yes	chrscaffold10109:41674-41925:+	.	.	.	.	.	.	.	.	.	.	.	.	.	.	.	.	.	.	.	.	.	.	.	.
VN_GLEAN_10005463	2848	4482	3222	3132.17	3237	5775	4648	4888.92	0.640666	-0.642355	0.0156537	0.505852	down	yes	chrscaffold11494:143308-171774:-	gi|642926982|ref|XP_008195090.1|	1445	0	PREDICTED: glutathione synthetase-like isoform X1 [Tribolium castaneum]	.	.	.	.	P35668	367	5e-120	Glutathione synthetase	.	.	.	.	pfam03917	GSH_synth_ATP	Eukaryotic glutathione synthase, ATP binding domain.	.	.	GO:0005524|ATP binding;GO:0043295|glutathione binding;GO:0004363|glutathione synthase activity;GO:0000287|magnesium ion binding;GO:0042803|protein homodimerization activity;	K01920	gshB, GSS; glutathione synthase [EC:6.3.2.3]
VN_GLEAN_10005067	11	165	27	52.7961	11	9	13	11.927	4.42659	2.1462	0.00773054	0.357546	up	yes	chrscaffold4289:276102-293572:-	gi|805762341|ref|XP_012154254.1|	4018	0	PREDICTED: protocadherin-like wing polarity protein stan isoform X1 [Megachile rotundata]	gi|241758143|ref|XM_002401700.1|	110	5e-48	Ixodes scapularis conserved hypothetical protein, mRNA	Q9V5N8	1148	0	Protocadherin-like wing polarity protein stan	.	.	.	.	pfam00002	7tm_2	7 transmembrane receptor (Secretin family). This family is known as Family B, the secretin-receptor family or family 2 of the G-protein-coupled receptors (GCPRs).They have been described in many animal species, but not in plants, fungi or prokaryotes. Three distinct sub-families are recognized. Subfamily B1 contains classical hormone receptors, such as receptors for secretin and glucagon, that ar…	GO:0007411|axon guidance;GO:0007409|axonogenesis;GO:0016339|calcium-dependent cell-cell adhesion via plasma membrane cell adhesion molecules;GO:0016358|dendrite development;GO:0048813|dendrite morphogenesis;GO:0070593|dendrite self-avoidance;GO:0042067|establishment of ommatidial planar polarity;GO:0001736|establishment of planar polarity;GO:0007164|establishment of tissue polarity;GO:0007156|hom…	GO:0005911|cell-cell junction;GO:0016021|integral component of membrane;GO:0005887|integral component of plasma membrane;	GO:0005509|calcium ion binding;GO:0050839|cell adhesion molecule binding;GO:0004930|G-protein coupled receptor activity;GO:0004872|receptor activity;GO:0005057|receptor signaling protein activity;GO:0004888|transmembrane signaling receptor activity;	K04600	CELSR1; cadherin EGF LAG seven-pass G-type receptor 1
VN_GLEAN_10007323	258	462	269	289.579	282	624	394	465.115	0.622597	-0.68363	0.0435838	0.824448	down	yes	chrscaffold4496:434379-450754:+	gi|676481357|ref|XP_009062349.1|	550	8e-65	hypothetical protein LOTGIDRAFT_220203 [Lottia gigantea]	.	.	.	.	P46718	188	1e-55	Programmed cell death protein 2	.	.	.	.	pfam04194	PDCD2_C	Programmed cell death protein 2, C-terminal putative domain.	GO:0006919|activation of cysteine-type endopeptidase activity involved in apoptotic process;GO:0006915|apoptotic process;GO:0043065|positive regulation of apoptotic process;GO:1902035|positive regulation of hematopoietic stem cell proliferation;GO:1901532|regulation of hematopoietic progenitor cell differentiation;	GO:0005737|cytoplasm;GO:0070062|extracellular exosome;GO:0005634|nucleus;	GO:0003677|DNA binding;GO:0019899|enzyme binding;GO:0046872|metal ion binding;	K14801	TSR4; pre-rRNA-processing protein TSR4
VN_GLEAN_10001564	1516	1878	1585	1500.31	2637	2548	4500	3454.87	0.434259	-1.20337	4.64367e-06	0.00120049	down	yes	chrscaffold25760:17970-56172:-	gi|817189459|ref|XP_012270058.1|	1614	0	PREDICTED: probable phenylalanine--tRNA ligase alpha subunit isoform X1 [Orussus abietinus]	gi|562865831|ref|XM_006161033.1|	149	1e-69	PREDICTED: Tupaia chinensis phenylalanyl-tRNA synthetase, alpha subunit (FARSA), mRNA	Q505J8	602	0	Phenylalanine--tRNA ligase alpha subunit	ECU07g1660	469	4e-147	COG0016	pfam01409	tRNA-synt_2d	tRNA synthetases class II core domain (F). Other tRNA synthetase sub-families are too dissimilar to be included. This family includes only phenylalanyl-tRNA synthetases. This is the core catalytic domain.	GO:0006432|phenylalanyl-tRNA aminoacylation;GO:0051290|protein heterotetramerization;	GO:0005737|cytoplasm;GO:0016020|membrane;GO:0009328|phenylalanine-tRNA ligase complex;	GO:0005524|ATP binding;GO:0004826|phenylalanine-tRNA ligase activity;GO:0044822|poly(A) RNA binding;GO:0000049|tRNA binding;	K01889	FARSA, pheS; phenylalanyl-tRNA synthetase alpha chain [EC:6.1.1.20]
VN_GLEAN_10005281	935	1189	1025	948.789	760	2212	1456	1571.6	0.603709	-0.728074	0.0127813	0.462997	down	yes	chrscaffold19034:356391-360794:-	gi|513139111|gb|AGO21477.1|	851	4e-112	C1q-binding protein [Litopenaeus vannamei]	.	.	.	.	O35796	136	3e-37	Complement component 1 Q subcomponent-binding protein, mitochondrial	.	.	.	.	pfam02330	MAM33	Mitochondrial glycoprotein. This mitochondrial matrix protein family contains members of the MAM33 family which bind to the globular 'heads' of C1Q. It is thought to be involved in mitochondrial oxidative phosphorylation and in nucleus-mitochondrion interactions.	GO:0006915|apoptotic process;GO:0006958|complement activation, classical pathway;GO:0006955|immune response;GO:0045087|innate immune response;GO:0042256|mature ribosome assembly;GO:0006397|mRNA processing;GO:0050687|negative regulation of defense response to virus;GO:0032689|negative regulation of interferon-gamma production;GO:0032695|negative regulation of interleukin-12 production;GO:0039534|n…	GO:0009986|cell surface;GO:0005737|cytoplasm;GO:0005829|cytosol;GO:0005615|extracellular space;GO:0005759|mitochondrial matrix;GO:0005730|nucleolus;GO:0005634|nucleus;GO:0005886|plasma membrane;	GO:0031690|adrenergic receptor binding;GO:0001849|complement component C1q binding;GO:0005540|hyaluronic acid binding;GO:0030984|kininogen binding;GO:0097177|mitochondrial ribosome binding;GO:0003729|mRNA binding;GO:0005080|protein kinase C binding;GO:0003714|transcription corepressor activity;	K15414	C1QBP; complement component 1 Q subcomponent-binding protein, mitochondrial
VN_GLEAN_10003525	14	81	20	31.0894	6	9	6	7.5938	4.09405	2.03353	0.0250865	0.654324	up	yes	chrscaffold1485:56972-69221:-	.	.	.	.	.	.	.	.	.	.	.	.	.	.	.	.	pfam03619	Solute_trans_a	Organic solute transporter Ostalpha. This family is a transmembrane organic solute transport protein. In vertebrates these proteins form a complex with Ostbeta, and function as bile transporters. In plants they may transport brassinosteroid-like compounds and act as regulators of cell death.	.	.	.	.	.
VN_GLEAN_10002332	432	127	421	318.283	123	59	82	97.6745	3.2586	1.70425	0.0055032	0.30223	up	yes	chrscaffold216:50720-53573:-	gi|612002745|ref|XP_007486216.1|	587	4e-65	PREDICTED: zinc finger protein 135-like [Monodelphis domestica]	.	.	.	.	Q3ZCX4	205	9e-57	Zinc finger protein 568	.	.	.	.	pfam13465	zf-H2C2_2	Zinc-finger double domain.	GO:0006355|regulation of transcription, DNA-templated;GO:0006351|transcription, DNA-templated;	GO:0005634|nucleus;	GO:0003677|DNA binding;GO:0046872|metal ion binding;GO:0003700|transcription factor activity, sequence-specific DNA binding;	K09228	KRAB; KRAB domain-containing zinc finger protein
VN_GLEAN_10002333	703	178	817	555.539	180	76	125	140.929	3.94198	1.97892	0.00285925	0.199212	up	yes	chrscaffold216:53733-60066:-	gi|157127927|ref|XP_001661231.1|	145	2e-06	AAEL002290-PA [Aedes aegypti]	.	.	.	.	Q80X44	57.4	8e-07	Zinc finger and BTB domain-containing protein 24	.	.	.	.	pfam12171	zf-C2H2_jaz	Zinc-finger double-stranded RNA-binding. This domain family is found in archaea and eukaryotes, and is approximately 30 amino acids in length. The mammalian members of this group occur multiple times along the protein, joined by flexible linkers, and are referred to as JAZ - dsRNA-binding ZF protein - zinc-fingers. The JAZ proteins are expressed in all tissues tested and localize in the nucleus, …	GO:0002244|hematopoietic progenitor cell differentiation;GO:0006355|regulation of transcription, DNA-templated;GO:0006351|transcription, DNA-templated;	GO:0005634|nucleus;	GO:0003677|DNA binding;GO:0046872|metal ion binding;GO:0003700|transcription factor activity, sequence-specific DNA binding;	K10503	ZBTB24, BIF1; zinc finger and BTB domain-containing protein 24
VN_GLEAN_10002334	549	975	530	599.917	908	1483	866	1178.16	0.509197	-0.973704	0.00128476	0.119238	down	yes	chrscaffold216:64829-71165:-	gi|391335044|ref|XP_003741907.1|	627	4e-79	PREDICTED: isochorismatase domain-containing protein 2, mitochondrial-like [Metaseiulus occidentalis]	gi|260803109|ref|XM_002596388.1|	53	3e-17	Branchiostoma floridae hypothetical protein, mRNA	Q4R826	219	3e-70	Isochorismatase domain-containing protein 2	.	.	.	.	pfam00857	Isochorismatase	Isochorismatase family. This family are hydrolase enzymes.	GO:0008152|metabolic process;	GO:0005737|cytoplasm;GO:0005634|nucleus;	GO:0003824|catalytic activity;	.	.
VN_GLEAN_10001105	0	1	0	0.24229	15	8	0	8.89087	0.0272515	-5.19752	0.0257128	0.654324	down	yes	chrscaffold3923:84310-87947:-	gi|341650466|gb|AEK86522.1|	795	1e-102	Spz1 [Litopenaeus vannamei]	.	.	.	.	.	.	.	.	.	.	.	.	pfam09017	Transglut_prok	Microbial transglutaminase. Microbial transglutaminase (MTG) catalyses an acyl transfer reaction by means of a Cys-Asp diad mechanism, in which the gamma-carboxyamide groups of peptide-bound glutamine residues act as the acyl donors. The MTG molecule forms a single, compact domain belonging to the alpha+beta folding class, containing 11 alpha-helices and 8 beta-strands. The alpha-helices and the …	.	.	.	.	.
VN_GLEAN_10006184	7	23	3	8.94091	10	71	43	43.3972	0.206025	-2.27911	0.0226597	0.618049	down	yes	chrscaffold5824:150161-156623:+	gi|347970623|ref|XP_310333.7|	1187	2e-150	AGAP003784-PA [Anopheles gambiae str. PEST]	.	.	.	.	P18173	322	5e-99	Glucose dehydrogenase [FAD, quinone]	RSc0123	303	6e-93	COG2303	pfam05199	GMC_oxred_C	GMC oxidoreductase. This domain found associated with pfam00732.	GO:0006006|glucose metabolic process;GO:0008364|pupal chitin-based cuticle development;GO:0019233|sensory perception of pain;GO:0046693|sperm storage;	GO:0005576|extracellular region;	GO:0050660|flavin adenine dinucleotide binding;GO:0016614|oxidoreductase activity, acting on CH-OH group of donors;	K00108	betA, CHDH; choline dehydrogenase [EC:1.1.99.1]
VN_GLEAN_10002981	165	292	147	175.903	103	92	67	96.3257	1.82612	0.868784	0.0202645	0.596498	up	yes	chrscaffold22471:106993-157269:-	gi|328707230|ref|XP_001946597.2|	1257	3e-153	PREDICTED: prominin-like protein isoform X2 [Acyrthosiphon pisum]	.	.	.	.	Q9W735	185	4e-47	Prominin-1-A	.	.	.	.	pfam05478	Prominin	Prominin. The prominins are an emerging family of proteins that among the multispan membrane proteins display a novel topology. Mouse prominin and human prominin (mouse)-like 1 (PROML1) are predicted to contain five membrane spanning domains, with an N-terminal domain exposed to the extracellular space followed by four, alternating small cytoplasmic and large extracellular, loops and a cytoplasmi…	.	GO:0016324|apical plasma membrane;GO:0005783|endoplasmic reticulum;GO:0005793|endoplasmic reticulum-Golgi intermediate compartment;GO:0016021|integral component of membrane;GO:0031528|microvillus membrane;GO:0005886|plasma membrane;	.	K06532	PROM1; prominin 1
VN_GLEAN_10004770	1	83	0	20.4465	0	0	0	0	Inf	Inf	0.000283425	0.0383011	up	yes	chrscaffold2867:246234-246935:+	.	.	.	.	.	.	.	.	.	.	.	.	.	.	.	.	pfam00827	Ribosomal_L15e	Ribosomal L15.	.	.	.	.	.
VN_GLEAN_10004777	277	625	243	326.685	174	137	168	174.323	1.87402	0.906139	0.0140916	0.487142	up	yes	chrscaffold8560:300090-320926:-	.	.	.	.	.	.	.	.	.	.	.	.	.	.	.	.	pfam02267	Rib_hydrolayse	ADP-ribosyl cyclase. ADP-ribosyl cyclase EC:3.2.2.5 (also know as cyclic ADP-ribose hydrolase or CD38) synthesizes cyclic-ADP ribose, a second messenger for glucose-induced insulin secretion.	.	.	.	.	.
VN_GLEAN_10004774	111	142	135	117.338	211	128	224	204.59	0.573529	-0.802062	0.0258928	0.654324	down	yes	chrscaffold8560:233715-242389:-	.	.	.	.	.	.	.	.	.	.	.	.	.	.	.	.	pfam02211	NHase_beta	Nitrile hydratase beta subunit. Nitrile hydratases EC:4.2.1.84 are unusual metalloenzymes that catalyse the hydration of nitriles to their corresponding amides. They are used as biocatalysts in acrylamide production, one of the few commercial scale bioprocesses, as well as in environmental remediation for the removal of nitriles from waste streams. Nitrile hydratases are composed of two subunits,…	.	.	.	.	.
VN_GLEAN_10005958	53	19	47	38.3066	1	1	10	4.0637	9.42654	3.23673	0.026698	0.66421	up	yes	chrscaffold4223:218685-220681:+	gi|242009006|ref|XP_002425284.1|	222	2e-20	conserved hypothetical protein [Pediculus humanus corporis]	.	.	.	.	Q13976	60.5	5e-10	cGMP-dependent protein kinase 1	.	.	.	.	pfam04859	DUF641	Plant protein of unknown function (DUF641). Plant protein of unknown function.	GO:0030036|actin cytoskeleton organization;GO:0019934|cGMP-mediated signaling;GO:0016358|dendrite development;GO:0030900|forebrain development;GO:0090331|negative regulation of platelet aggregation;GO:0001764|neuron migration;GO:0006468|protein phosphorylation;GO:0043087|regulation of GTPase activity;GO:0060087|relaxation of vascular smooth muscle;GO:0007165|signal transduction;	GO:0005737|cytoplasm;GO:0005829|cytosol;GO:0005794|Golgi apparatus;GO:0005886|plasma membrane;	GO:0005524|ATP binding;GO:0005246|calcium channel regulator activity;GO:0030553|cGMP binding;GO:0004692|cGMP-dependent protein kinase activity;GO:0004674|protein serine/threonine kinase activity;	K07376	PRKG1; cGMP-dependent protein kinase 1 [EC:2.7.11.12]
VN_GLEAN_10002420	6422	6064	5929	5632.06	2499	1118	2963	2384.63	2.36182	1.2399	0.000904537	0.0927307	up	yes	chrscaffold1865:54656-149754:-	gi|328714413|ref|XP_003245352.1|	7239	0	PREDICTED: acetyl-CoA carboxylase isoform X3 [Acyrthosiphon pisum]	gi|195150590|ref|XM_002016198.1|	269	3e-136	Drosophila persimilis GL10605 (Dper\GL10605), mRNA	P11029	2800	0	Acetyl-CoA carboxylase	YNR016c_1	689	0	COG0439	pfam08326	ACC_central	Acetyl-CoA carboxylase, central region. The region featured in this family is found in various eukaryotic acetyl-CoA carboxylases, N-terminal to the catalytic domain (pfam01039). This enzyme (EC:6.4.1.2) is involved in the synthesis of long-chain fatty acids, as it catalyses the rate-limiting step in this process.	GO:0006633|fatty acid biosynthetic process;GO:2001295|malonyl-CoA biosynthetic process;GO:0010628|positive regulation of gene expression;GO:0045893|positive regulation of transcription, DNA-templated;GO:0065008|regulation of biological quality;GO:0040029|regulation of gene expression, epigenetic;GO:0009743|response to carbohydrate;GO:0070542|response to fatty acid;GO:0097066|response to thyroid h…	GO:0005623|cell;GO:0005737|cytoplasm;	GO:0003989|acetyl-CoA carboxylase activity;GO:0005524|ATP binding;GO:0009374|biotin binding;GO:0004075|biotin carboxylase activity;GO:0050692|DBD domain binding;GO:0046872|metal ion binding;GO:0005102|receptor binding;GO:0032810|sterol response element binding;GO:0046966|thyroid hormone receptor binding;	K11262	ACACA; acetyl-CoA carboxylase / biotin carboxylase 1 [EC:6.4.1.2 6.3.4.14]
VN_GLEAN_10003916	98	219	116	125.205	157	282	252	246.576	0.507773	-0.977744	0.00756334	0.356639	down	yes	chrscaffold16560:158944-206598:+	gi|817064976|ref|XP_012254258.1|	606	6e-73	PREDICTED: protein HGH1 homolog [Athalia rosae]	.	.	.	.	Q8C3I8	211	1e-63	Protein HGH1 homolog	.	.	.	.	pfam04063	DUF383	Domain of unknown function (DUF383).	GO:0006631|fatty acid metabolic process;	GO:0005829|cytosol;	GO:0030729|acetoacetate-CoA ligase activity;GO:0005524|ATP binding;	.	.
VN_GLEAN_10007045	392	504	382	382.998	495	649	533	605.938	0.632075	-0.661832	0.0257235	0.654324	down	yes	chrscaffold8769:726508-744570:-	gi|646716257|gb|KDR19586.1|	1018	3e-128	TRAF and TNF receptor-associated protein-like protein [Zootermopsis nevadensis]	.	.	.	.	A5D8M0	253	7e-75	Tyrosyl-DNA phosphodiesterase 2	.	.	.	.	pfam03372	Exo_endo_phos	Endonuclease/Exonuclease/phosphatase family. This large family of proteins includes magnesium dependent endonucleases and a large number of phosphatases involved in intracellular signalling. This family includes: AP endonuclease proteins EC:4.2.99.18, DNase I proteins EC:3.1.21.1, Synaptojanin an inositol-1,4,5-trisphosphate phosphatase EC:3.1.3.56, Sphingomyelinase EC:3.1.4.12 and Nocturnin.	GO:0006302|double-strand break repair;	GO:0016605|PML body;	GO:0070260|5'-tyrosyl-DNA phosphodiesterase activity;GO:0000287|magnesium ion binding;GO:0030145|manganese ion binding;GO:0004518|nuclease activity;GO:0003697|single-stranded DNA binding;	.	.
VN_GLEAN_10007261	393	560	449	419.527	865	602	958	879.209	0.477164	-1.06744	0.000241623	0.0359172	down	yes	chrscaffold4209:667509-694408:-	gi|676240959|gb|KFO04831.1|	315	2e-32	hypothetical protein N312_06957, partial [Balearica regulorum gibbericeps]	.	.	.	.	P29147	111	3e-27	D-beta-hydroxybutyrate dehydrogenase, mitochondrial	.	.	.	.	pfam00106	adh_short	short chain dehydrogenase. This family contains a wide variety of dehydrogenases.	GO:0060612|adipose tissue development;GO:0007420|brain development;GO:0001889|liver development;GO:0046686|response to cadmium ion;GO:0051412|response to corticosterone;GO:0042493|response to drug;GO:0032355|response to estradiol;GO:0045471|response to ethanol;GO:0060416|response to growth hormone;GO:0009725|response to hormone;GO:0032868|response to insulin;GO:0007584|response to nutrient;GO:004…	GO:0005743|mitochondrial inner membrane;GO:0005759|mitochondrial matrix;	GO:0003858|3-hydroxybutyrate dehydrogenase activity;GO:0005543|phospholipid binding;	K00019	E1.1.1.30, bdh; 3-hydroxybutyrate dehydrogenase [EC:1.1.1.30]
VN_GLEAN_10006209	187	453	218	246.288	69	171	152	138.671	1.77607	0.828686	0.032356	0.717869	up	yes	chrscaffold5630:151429-166351:+	gi|606236530|gb|AHW40459.1|	1976	0	ecdysteroid receptor a [Eriocheir sinensis]	gi|523452251|gb|KC823045.1|	664	0	Eriocheir sinensis ecdysteroid receptor mRNA, complete cds	O18531	438	9e-145	Ecdysone receptor	.	.	.	.	pfam00105	zf-C4	Zinc finger, C4 type (two domains). In nearly all cases, this is the DNA binding domain of a nuclear hormone receptor. The alignment contains two Zinc finger domains that are too dissimilar to be aligned with each other.	GO:0006351|transcription, DNA-templated;	GO:0005634|nucleus;	GO:0004884|ecdysteroid hormone receptor activity;GO:0043565|sequence-specific DNA binding;GO:0005496|steroid binding;GO:0008270|zinc ion binding;	.	.
VN_GLEAN_10000060	266	108	256	202.11	64	15	53	48.6787	4.15193	2.05378	0.00889877	0.377944	up	yes	chrscaffold549475:3148-3870:+	.	.	.	.	.	.	.	.	.	.	.	.	.	.	.	.	pfam13937	DUF4212	Domain of unknown function (DUF4212). This family includes several putative integral membrane proteins.	.	.	.	.	.
VN_GLEAN_10007098	4634	6891	4436	4726.7	8508	10359	6820	9359	0.505043	-0.985521	0.000264979	0.0369882	down	yes	chrscaffold7179:22458-31352:+	gi|321468729|gb|EFX79713.1|	474	2e-54	hypothetical protein DAPPUDRAFT_304421 [Daphnia pulex]	.	.	.	.	.	.	.	.	.	.	.	.	pfam14329	DUF4386	Domain of unknown function (DUF4386). This family of proteins is functionally uncharacterized. This family of proteins is found in bacteria, archaea and eukaryotes. Proteins in this family are typically between 214 and 245 amino acids in length.	.	.	.	.	.
VN_GLEAN_10007099	694	1185	758	776.574	1324	1315	1000	1330.96	0.583468	-0.777275	0.00811485	0.365537	down	yes	chrscaffold7179:39439-49198:-	gi|817051280|ref|XP_012269513.1|	992	8e-129	PREDICTED: 1-acyl-sn-glycerol-3-phosphate acyltransferase gamma-like [Athalia rosae]	.	.	.	.	Q9NRZ5	320	2e-104	1-acyl-sn-glycerol-3-phosphate acyltransferase delta	SPBC428.14	104	2e-24	COG0204	pfam01553	Acyltransferase	Acyltransferase. This family contains acyltransferases involved in phospholipid biosynthesis and other proteins of unknown function. This family also includes tafazzin, the Barth syndrome gene.	GO:0016024|CDP-diacylglycerol biosynthetic process;GO:0006654|phosphatidic acid biosynthetic process;GO:0008654|phospholipid biosynthetic process;GO:0019432|triglyceride biosynthetic process;	GO:0005789|endoplasmic reticulum membrane;GO:0016021|integral component of membrane;	GO:0003841|1-acylglycerol-3-phosphate O-acyltransferase activity;	K13523	AGPAT3_4; lysophosphatidic acid acyltransferase / lysophosphatidylinositol acyltransferase [EC:2.3.1.51 2.3.1.-]
VN_GLEAN_10004106	1474	2900	1316	1642.96	301	1	394	252.157	6.51562	2.7039	2.58234e-06	0.00076773	up	yes	chrscaffold12349:133715-144219:+	gi|326579691|gb|ADZ96217.1|	751	5e-89	JHE-like carboxylesterase 1 [Pandalopsis japonica]	.	.	.	.	Q86GC8	53.1	4e-06	Acetylcholinesterase	BS_pnbA	52.4	2e-06	COG2272	pfam00135	COesterase	Carboxylesterase family.	GO:0042135|neurotransmitter catabolic process;	GO:0030054|cell junction;GO:0005576|extracellular region;GO:0005886|plasma membrane;GO:0045202|synapse;	GO:0003990|acetylcholinesterase activity;	.	.
VN_GLEAN_10002606	58	223	65	95.4942	10	32	18	21.3213	4.47881	2.16312	0.000926332	0.0929185	up	yes	chrscaffold1711:54295-78142:+	gi|374637164|gb|AEZ54711.1|	902	2e-100	roundabout-like protein, partial [Tribolium castaneum]	.	.	.	.	Q9HCK4	317	8e-89	Roundabout homolog 2	.	.	.	.	pfam07679	I-set	Immunoglobulin I-set domain.	GO:0061364|apoptotic process involved in luteolysis;GO:0007411|axon guidance;GO:0016199|axon midline choice point recognition;GO:0007420|brain development;GO:0032870|cellular response to hormone stimulus;GO:0007417|central nervous system development;GO:0007156|homophilic cell adhesion via plasma membrane adhesion molecules;GO:0001656|metanephros development;GO:0050925|negative regulation of negat…	GO:0030673|axolemma;GO:0009986|cell surface;GO:0070062|extracellular exosome;GO:0016021|integral component of membrane;	GO:0008046|axon guidance receptor activity;GO:0042802|identical protein binding;	K06754	ROBO2; roundabout, axon guidance receptor 2
VN_GLEAN_10004583	1818	1320	1788	1535.27	2168	4482	1082	2820.49	0.544328	-0.877453	0.035761	0.748335	down	yes	chrscaffold6190:193814-201076:-	gi|532057833|ref|XP_005371616.1|	786	6e-95	PREDICTED: cytochrome P450 3A11-like [Microtus ochrogaster]	.	.	.	.	Q64459	296	2e-92	Cytochrome P450 3A11	.	.	.	.	pfam00067	p450	Cytochrome P450. Cytochrome P450s are haem-thiolate proteins involved in the oxidative degradation of various compounds. They are particularly well known for their role in the degradation of environmental toxins and mutagens. They can be divided into 4 classes, according to the method by which electrons from NAD(P)H are delivered to the catalytic site. Sequence conservation is relatively low with…	.	GO:0005789|endoplasmic reticulum membrane;GO:0031090|organelle membrane;	GO:0070330|aromatase activity;GO:0020037|heme binding;GO:0005506|iron ion binding;GO:0004497|monooxygenase activity;GO:0016491|oxidoreductase activity;	K07424	CYP3A; cytochrome P450, family 3, subfamily A [EC:1.14.14.1]
VN_GLEAN_10005760	152	161	87	119.528	59	39	54	55.4894	2.15407	1.10707	0.0151959	0.499198	up	yes	chrscaffold6396:432054-433732:+	gi|321459594|gb|EFX70646.1|	337	7e-39	hypothetical protein DAPPUDRAFT_7774, partial [Daphnia pulex]	.	.	.	.	Q96AH0	121	5e-34	SOSS complex subunit B2	ECU01g0880	51.6	6e-09	COG1599	pfam01336	tRNA_anti-codon	OB-fold nucleic acid binding domain. This family contains OB-fold domains that bind to nucleic acids. The family includes the anti-codon binding domain of lysyl, aspartyl, and asparaginyl -tRNA synthetases (See pfam00152). Aminoacyl-tRNA synthetases catalyse the addition of an amino acid to the appropriate tRNA molecule EC:6.1.1.-. This family also includes part of RecG helicase involved in DNA r…	GO:0006974|cellular response to DNA damage stimulus;GO:0006281|DNA repair;GO:0000724|double-strand break repair via homologous recombination;GO:0007093|mitotic cell cycle checkpoint;GO:0010212|response to ionizing radiation;GO:0042795|snRNA transcription from RNA polymerase II promoter;	GO:0005737|cytoplasm;GO:0000784|nuclear chromosome, telomeric region;GO:0005654|nucleoplasm;GO:0005634|nucleus;GO:0070876|SOSS complex;	GO:0003723|RNA binding;GO:0003697|single-stranded DNA binding;	.	.
VN_GLEAN_10003555	76	65	124	83.1915	25	36	32	33.4236	2.489	1.31557	0.0310138	0.706545	up	yes	chrscaffold20486:90321-97147:+	gi|283825466|gb|ADB43256.1|	1984	0	estrogen-related receptor [Scylla paramamosain]	gi|283825465|gb|GU290313.1|	854	0	Scylla paramamosain estrogen-related receptor (err) mRNA, complete cds	Q5RAM2	344	7e-113	Estrogen-related receptor gamma	.	.	.	.	pfam00105	zf-C4	Zinc finger, C4 type (two domains). In nearly all cases, this is the DNA binding domain of a nuclear hormone receptor. The alignment contains two Zinc finger domains that are too dissimilar to be aligned with each other.	GO:0006355|regulation of transcription, DNA-templated;GO:0006351|transcription, DNA-templated;	GO:0005634|nucleus;	GO:0003708|retinoic acid receptor activity;GO:0043565|sequence-specific DNA binding;GO:0005496|steroid binding;GO:0003707|steroid hormone receptor activity;GO:0008270|zinc ion binding;	K08554	NR3B3, ESRRG; estrogen-related receptor gamma
VN_GLEAN_10006455	315	504	369	352.701	433	712	414	563.872	0.625498	-0.676923	0.0302035	0.699428	down	yes	chrscaffold720:449161-455776:+	gi|676486970|ref|XP_009064147.1|	143	2e-07	hypothetical protein LOTGIDRAFT_130804, partial [Lottia gigantea]	.	.	.	.	.	.	.	.	.	.	.	.	pfam00013	KH_1	KH domain. KH motifs bind RNA in vitro. Autoantibodies to Nova, a KH domain protein, cause paraneoplastic opsoclonus ataxia.	.	.	.	.	.
VN_GLEAN_10006454	231	245	244	219.476	358	302	376	375.823	0.583987	-0.775992	0.0125682	0.462997	down	yes	chrscaffold720:433526-437912:+	gi|321458906|gb|EFX69966.1|	624	2e-69	hypothetical protein DAPPUDRAFT_189301 [Daphnia pulex]	.	.	.	.	A1DWM3	96.7	2e-19	Major facilitator superfamily domain-containing protein 6	.	.	.	.	pfam07690	MFS_1	Major Facilitator Superfamily.	.	GO:0016021|integral component of membrane;	.	.	.
VN_GLEAN_10003176	53	50	41	43.7915	18	13	13	16.1705	2.7081	1.43728	0.0430125	0.81972	up	yes	chrscaffold1963:2318-8218:+	gi|260786461|ref|XP_002588276.1|	1251	7e-151	hypothetical protein BRAFLDRAFT_124709 [Branchiostoma floridae]	.	.	.	.	Q90XC2	214	4e-59	Serine/threonine-protein kinase Nek8	.	.	.	.	pfam00069	Pkinase	Protein kinase domain.	GO:0051301|cell division;GO:0061371|determination of heart left/right asymmetry;GO:0001947|heart looping;GO:0007067|mitotic nuclear division;GO:0048793|pronephros development;GO:0072116|pronephros formation;GO:0006468|protein phosphorylation;GO:0061326|renal tubule development;	GO:0005737|cytoplasm;GO:0072372|primary cilium;	GO:0005524|ATP binding;GO:0046872|metal ion binding;GO:0004674|protein serine/threonine kinase activity;	K08857	NEK; NIMA (never in mitosis gene a)-related kinase [EC:2.7.11.1]
VN_GLEAN_10006706	633	920	737	684.752	910	1459	1098	1247.16	0.549048	-0.864996	0.00192245	0.148453	down	yes	chrscaffold149:363322-369321:-	gi|262401013|gb|ACY66409.1|	669	4e-78	zinc finger CCHC domain containing 9 [Scylla paramamosain]	.	.	.	.	Q8N567	136	7e-34	Zinc finger CCHC domain-containing protein 9	SPAC683.02c	114	5e-27	COG5082	pfam00098	zf-CCHC	Zinc knuckle. The zinc knuckle is a zinc binding motif composed of the the following CX2CX4HX4C where X can be any amino acid. The motifs are mostly from retroviral gag proteins (nucleocapsid). Prototype structure is from HIV. Also contains members involved in eukaryotic gene regulation, such as C. elegans GLH-1. Structure is an 18-residue zinc finger.	GO:0010923|negative regulation of phosphatase activity;GO:0006351|transcription, DNA-templated;	GO:0005730|nucleolus;	GO:0044822|poly(A) RNA binding;GO:0008270|zinc ion binding;	K17578	ZCCHC9; zinc finger CCHC domain-containing protein 9
VN_GLEAN_10005381	223	168	187	178.88	94	75	85	92.6209	1.93132	0.949585	0.0251658	0.654324	up	yes	chrscaffold13336:157270-162386:+	gi|646722543|gb|KDR23501.1|	851	2e-104	GPI mannosyltransferase 2 [Zootermopsis nevadensis]	.	.	.	.	Q5KR61	277	3e-85	GPI mannosyltransferase 2	ECU09g0560	70.1	4e-12	COG5542	pfam04188	Mannosyl_trans2	Mannosyltransferase (PIG-V)). This is a family of eukaryotic ER membrane proteins that are involved in the synthesis of glycosylphosphatidylinositol (GPI), a glycolipid that anchors many proteins to the eukaryotic cell surface. Proteins in this family are involved in transferring the second mannose in the biosynthetic pathway of GPI.	GO:0006506|GPI anchor biosynthetic process;	GO:0005789|endoplasmic reticulum membrane;GO:0016021|integral component of membrane;GO:0031501|mannosyltransferase complex;	GO:0004584|dolichyl-phosphate-mannose-glycolipid alpha-mannosyltransferase activity;GO:0000030|mannosyltransferase activity;	K07542	PIGV; phosphatidylinositol glycan, class V [EC:2.4.1.-]
VN_GLEAN_10006014	289	393	398	326.851	408	495	591	535.438	0.610438	-0.712084	0.0146258	0.492788	down	yes	chrscaffold5733:220744-252813:+	gi|642932742|ref|XP_008196968.1|	377	9e-39	PREDICTED: sulfotransferase 1C4-like [Tribolium castaneum]	.	.	.	.	P0DMN0	93.2	2e-20	Sulfotransferase 1A4	.	.	.	.	pfam00685	Sulfotransfer_1	Sulfotransferase domain.	GO:0006584|catecholamine metabolic process;GO:0008202|steroid metabolic process;	GO:0005737|cytoplasm;	GO:0004062|aryl sulfotransferase activity;	K01014	SULT1A; aryl sulfotransferase [EC:2.8.2.1]
VN_GLEAN_10001842	357	902	373	464.614	305	205	262	282.382	1.64534	0.718383	0.0395381	0.791561	up	yes	chrscaffold24043:26828-75249:+	gi|817194027|ref|XP_012272500.1|	3782	0	PREDICTED: protein retinal degeneration B isoform X4 [Orussus abietinus]	gi|89078327|gb|DQ388785.1|	126	5e-57	Eriocheir sinensis microsatellite ES19 sequence	P43125	978	0	Protein retinal degeneration B	CAC2938	124	3e-29	COG5083	pfam02121	IP_trans	Phosphatidylinositol transfer protein. Along with the structurally unrelated Sec14p family (found in pfam00650), this family can bind/exchange one molecule of phosphatidylinositol (PI) or phosphatidylcholine (PC) and thus aids their transfer between different membrane compartments. There are three sub-families - all share an N-terminal PITP-like domain, whose sequence is highly conserved. It is d…	GO:0071482|cellular response to light stimulus;GO:0016059|deactivation of rhodopsin mediated signaling;GO:0046488|phosphatidylinositol metabolic process;GO:0015914|phospholipid transport;GO:0007602|phototransduction;GO:0007603|phototransduction, visible light;GO:0016056|rhodopsin mediated signaling pathway;GO:0007608|sensory perception of smell;GO:0007601|visual perception;	GO:0016021|integral component of membrane;GO:0005887|integral component of plasma membrane;GO:0005886|plasma membrane;GO:0016029|subrhabdomeral cisterna;	GO:0005388|calcium-transporting ATPase activity;GO:0046872|metal ion binding;GO:0070300|phosphatidic acid binding;GO:1990050|phosphatidic acid transporter activity;GO:0008525|phosphatidylcholine transporter activity;GO:0035091|phosphatidylinositol binding;GO:0008526|phosphatidylinositol transporter activity;	.	.
VN_GLEAN_10004916	112	10	103	74.8869	7	2	6	5.51865	13.5698	3.76233	2.50372e-06	0.00076773	up	yes	chrscaffold17574:312172-322744:-	gi|321457941|gb|EFX69017.1|	1459	0	hypothetical protein DAPPUDRAFT_301204 [Daphnia pulex]	gi|545545347|ref|XM_005636785.1|	64	5e-23	PREDICTED: Canis lupus familiaris cysteine sulfinic acid decarboxylase (CSAD), transcript variant X2, mRNA	Q64611	523	4e-180	Cysteine sulfinic acid decarboxylase	BH2623	177	1e-47	COG0076	pfam00282	Pyridoxal_deC	Pyridoxal-dependent decarboxylase conserved domain.	GO:0019752|carboxylic acid metabolic process;GO:0000098|sulfur amino acid catabolic process;GO:0042412|taurine biosynthetic process;	GO:0005829|cytosol;	GO:0030170|pyridoxal phosphate binding;GO:0004782|sulfinoalanine decarboxylase activity;	K01594	CSAD; sulfinoalanine decarboxylase [EC:4.1.1.29]
VN_GLEAN_10001520	947	889	804	805.514	360	364	529	449.165	1.79336	0.842663	0.00950082	0.389599	up	yes	chrscaffold15508:52810-68001:-	gi|817074868|ref|XP_012259641.1|	333	9e-29	PREDICTED: mucin-5AC isoform X2 [Athalia rosae]	.	.	.	.	Q69ZB8	74.7	4e-12	Zinc finger CCHC domain-containing protein 2	.	.	.	.	pfam00098	zf-CCHC	Zinc knuckle. The zinc knuckle is a zinc binding motif composed of the the following CX2CX4HX4C where X can be any amino acid. The motifs are mostly from retroviral gag proteins (nucleocapsid). Prototype structure is from HIV. Also contains members involved in eukaryotic gene regulation, such as C. elegans GLH-1. Structure is an 18-residue zinc finger.	.	GO:0005737|cytoplasm;	GO:0003676|nucleic acid binding;GO:0035091|phosphatidylinositol binding;GO:0008270|zinc ion binding;	.	.
VN_GLEAN_10006197	47	33	27	32.9264	5	3	1	3.41224	9.64949	3.27045	0.00100962	0.0984135	up	yes	chrscaffold14287:206346-233180:-	.	.	.	.	.	.	.	.	.	.	.	.	.	.	.	.	pfam06919	Phage_T4_Gp30_7	Phage Gp30.7 protein. This family consists of several phage Gp30.7 proteins of 121 residues in length. Family members seem to be exclusively from the T4-like viruses. The function of this family is unknown.	.	.	.	.	.
VN_GLEAN_10006198	160	89	145	124.36	22	27	8	21.0911	5.89634	2.55982	6.20037e-05	0.0127129	up	yes	chrscaffold14287:236846-241893:-	gi|537193045|gb|ERE77460.1|	230	2e-17	cubilin [Cricetulus griseus]	.	.	.	.	Q9JLB4	63.9	2e-09	Cubilin	.	.	.	.	pfam00431	CUB	CUB domain.	GO:0008203|cholesterol metabolic process;GO:0042953|lipoprotein transport;GO:0015031|protein transport;GO:0006898|receptor-mediated endocytosis;	GO:0045177|apical part of cell;GO:0016324|apical plasma membrane;GO:0005903|brush border;GO:0005905|coated pit;GO:0005737|cytoplasm;GO:0030139|endocytic vesicle;GO:0005783|endoplasmic reticulum;GO:0005768|endosome;GO:0070062|extracellular exosome;GO:0005794|Golgi apparatus;GO:0005765|lysosomal membrane;	GO:0005509|calcium ion binding;GO:0031419|cobalamin binding;GO:0042803|protein homodimerization activity;GO:0004872|receptor activity;	K14616	CUBN; cubilin
VN_GLEAN_10003566	44	61	25	38.0258	50	25	300	128.217	0.296573	-1.75354	0.000453761	0.0572658	down	yes	chrscaffold7989:101689-107457:-	gi|585655033|ref|XP_006815409.1|	251	2e-19	PREDICTED: uncharacterized protein LOC102808709 [Saccoglossus kowalevskii]	.	.	.	.	.	.	.	.	.	.	.	.	pfam10551	MULE	MULE transposase domain. This domain was identified by Babu and colleagues.	.	.	.	.	.
VN_GLEAN_10000593	16	52	9	21.0215	2	3	2	2.53127	8.30474	3.05393	0.00872637	0.373288	up	yes	chrscaffold21886:19099-34821:+	gi|288558778|gb|ADC53520.1|	177	4e-11	MIP14901p [Drosophila melanogaster]	.	.	.	.	Q9VQE9	72.8	1e-12	Transmembrane and TPR repeat-containing protein CG31690	CC0119_1	49.7	6e-06	COG0457	pfam13432	TPR_16	Tetratricopeptide repeat.	.	GO:0016021|integral component of membrane;	.	.	.
VN_GLEAN_10004134	21324	25318	22993	21073.1	35312	39213	22373	35543.5	0.592882	-0.754183	0.00549605	0.30223	down	yes	chrscaffold6722:201220-234986:+	gi|321466592|gb|EFX77587.1|	1210	2e-155	hypothetical protein DAPPUDRAFT_54086 [Daphnia pulex]	gi|295291555|gb|GU002545.1|	486	0	Eriocheir sinensis ferritin 2 mRNA, complete cds	Q0P4F7	409	1e-132	Acyl-CoA synthetase family member 2, mitochondrial	PA2557	402	4e-131	COG0318	pfam00501	AMP-binding	AMP-binding enzyme.	GO:0006631|fatty acid metabolic process;	GO:0005739|mitochondrion;	GO:0005524|ATP binding;GO:0016874|ligase activity;	.	.
VN_GLEAN_10002996	1263	2456	1193	1422.86	613	1115	902	940.603	1.51271	0.597135	0.0336339	0.726472	up	yes	chrscaffold18647:150584-153811:+	gi|659114130|gb|AID61753.1|	1815	0	fructose 1,6-biphosphate-aldolase A [Fenneropenaeus chinensis]	gi|390178588|ref|XM_003736637.1|	343	3e-178	Drosophila pseudoobscura pseudoobscura GA19329, transcript variant B (Dpse\GA19329), partial mRNA	P07764	557	0	Fructose-bisphosphate aldolase	SMc03983	341	5e-114	COG3588	pfam00274	Glycolytic	Fructose-bisphosphate aldolase class-I.	GO:0006096|glycolytic process;GO:0007498|mesoderm development;GO:0007095|mitotic G2 DNA damage checkpoint;	GO:0005829|cytosol;GO:0031430|M band;GO:0030018|Z disc;	GO:0004332|fructose-bisphosphate aldolase activity;	K01623	ALDO; fructose-bisphosphate aldolase, class I [EC:4.1.2.13]
VN_GLEAN_10004200	366	608	410	408.903	481	934	548	706.173	0.579041	-0.788262	0.0123827	0.462997	down	yes	chrscaffold7500:109506-119313:-	gi|340726173|ref|XP_003401436.1|	1494	0	PREDICTED: probable ATP-dependent RNA helicase DDX56 [Bombus terrestris]	gi|262401076|gb|FJ774719.1|	162	2e-77	Scylla paramamosain DEAD/H box 56 RNA helicase/noh61-like protein mRNA, partial cds	Q3SZ40	459	9e-154	Probable ATP-dependent RNA helicase DDX56	.	.	.	.	pfam00270	DEAD	DEAD/DEAH box helicase. Members of this family include the DEAD and DEAH box helicases. Helicases are involved in unwinding nucleic acids. The DEAD box helicases are involved in various aspects of RNA metabolizm, including nuclear transcription, pre mRNA splicing, ribosome biogenesis, nucleocytoplasmic transport, translation, RNA decay and organellar gene expression.	GO:0010501|RNA secondary structure unwinding;GO:0006364|rRNA processing;	GO:0016020|membrane;GO:0005730|nucleolus;	GO:0005524|ATP binding;GO:0004004|ATP-dependent RNA helicase activity;GO:0044822|poly(A) RNA binding;	K14810	DDX56, DBP9; ATP-dependent RNA helicase DDX56/DBP9 [EC:3.6.4.13]
VN_GLEAN_10006939	166	239	206	183.321	304	581	224	402.575	0.455371	-1.13489	0.00110966	0.104731	down	yes	chrscaffold1341:31921-53023:+	.	.	.	.	.	.	.	.	.	.	.	.	.	.	.	.	pfam00581	Rhodanese	Rhodanese-like domain. Rhodanese has an internal duplication. This Pfam represents a single copy of this duplicated domain. The domain is found as a single copy in other proteins, including phosphatases and ubiquitin C-terminal hydrolases.	.	.	.	.	.
VN_GLEAN_10005359	135	105	150	121.514	174	203	207	210.589	0.577019	-0.793308	0.0342655	0.735532	down	yes	chrscaffold12544:378419-379030:-	.	.	.	.	.	.	.	.	.	.	.	.	.	.	.	.	pfam05451	Phytoreo_Pns	Phytoreovirus nonstructural protein Pns10/11. This family consists of Phytoreovirus nonstructural proteins Pns10 and Pns11. Genome segment S11 of rice gall dwarf virus (RGDV), a member of Phytoreovirus encodes a putative protein of 40 kDa that exhibits approximately 37% homology at the amino acid level to the nonstructural proteins Pns10 of rice dwarf and wound tumor viruses, which are other memb…	.	.	.	.	.
VN_GLEAN_10004029	147	16	101	87.4414	33	13	40	31.1537	2.80678	1.48891	0.0239863	0.637736	up	yes	chrscaffold24652:139999-140789:-	gi|300116995|dbj|BAJ10664.1|	181	7e-14	scavenger receptor class B, croquemort type [Marsupenaeus japonicus]	.	.	.	.	.	.	.	.	.	.	.	.	pfam01130	CD36	CD36 family. The CD36 family is thought to be a novel class of scavenger receptors. There is also evidence suggesting a possible role in signal transduction. CD36 is involved in cell adhesion.	.	.	.	.	.
VN_GLEAN_10004026	247	492	249	286.393	120	169	69	131.121	2.18419	1.1271	0.00397935	0.246471	up	yes	chrscaffold24652:94130-112155:+	.	.	.	.	.	.	.	.	.	.	.	.	.	.	.	.	pfam03007	WES_acyltransf	Wax ester synthase-like Acyl-CoA acyltransferase domain. This domain is found in wax ester synthase genes. In these proteins this domain catalyses the CoA dependent acyltransferase reaction with fatty alcohols to form wax esters.	.	.	.	.	.
VN_GLEAN_10004023	62	186	55	84.4985	40	8	40	32.2099	2.62337	1.39142	0.0419427	0.810679	up	yes	chrscaffold24652:37301-50439:-	gi|646709150|gb|KDR15158.1|	1440	9e-171	RING finger protein nhl-1 [Zootermopsis nevadensis]	gi|462291661|gb|APGK01054021.1|	62	2e-21	Dendroctonus ponderosae Seq01054031, whole genome shotgun sequence	Q03601	173	1e-42	RING finger protein nhl-1	.	.	.	.	pfam01436	NHL	NHL repeat. The NHL (NCL-1, HT2A and LIN-41) repeat is found in multiple tandem copies. It is about 40 residues long and resembles the WD repeat pfam00400. The repeats have a catalytic activity in bovine PAM (peptidyl-glycine alpha-amidating monooxygenase), proteolysis has shown that the Peptidyl-alpha-hydroxyglycine alpha-amidating lyase (PAL) activity is localized to the repeats. Human E3 ubiqu…	GO:0016567|protein ubiquitination;	.	GO:0004842|ubiquitin-protein transferase activity;GO:0008270|zinc ion binding;	.	.
VN_GLEAN_10005400	192	673	164	283.04	94	73	87	92.5738	3.05745	1.61233	0.000391317	0.050582	up	yes	chrscaffold3536:203317-239730:+	gi|762084015|ref|XP_011424476.1|	3346	0	PREDICTED: myoferlin-like isoform X18 [Crassostrea gigas]	.	.	.	.	Q69ZN7	121	4e-26	Myoferlin	YML072c	59.3	1e-07	COG5038	pfam00168	C2	C2 domain.	GO:0034605|cellular response to heat;GO:0001778|plasma membrane repair;GO:0030947|regulation of vascular endothelial growth factor receptor signaling pathway;	GO:0005901|caveola;GO:0031410|cytoplasmic vesicle;GO:0030659|cytoplasmic vesicle membrane;GO:0070062|extracellular exosome;GO:0016021|integral component of membrane;GO:0043231|intracellular membrane-bounded organelle;GO:0031965|nuclear membrane;GO:0005886|plasma membrane;	GO:0005543|phospholipid binding;	.	.
VN_GLEAN_10003928	101	147	83	97.626	44	33	17	35.0757	2.78329	1.47679	0.00556921	0.30223	up	yes	chrscaffold428:61360-68653:+	gi|642915803|ref|XP_008200084.1|	1491	0	PREDICTED: discoidin domain-containing receptor 2-like [Tribolium castaneum]	.	.	.	.	Q16832	448	9e-142	Discoidin domain-containing receptor 2	.	.	.	.	pfam07714	Pkinase_Tyr	Protein tyrosine kinase.	GO:0031214|biomineral tissue development;GO:0007155|cell adhesion;GO:0035988|chondrocyte proliferation;GO:0030199|collagen fibril organization;GO:0038063|collagen-activated tyrosine kinase receptor signaling pathway;GO:0003416|endochondral bone growth;GO:0030198|extracellular matrix organization;GO:0001503|ossification;GO:0018108|peptidyl-tyrosine phosphorylation;GO:0090091|positive regulation of…	GO:0016324|apical plasma membrane;GO:0070062|extracellular exosome;GO:0005925|focal adhesion;GO:0005887|integral component of plasma membrane;GO:0005886|plasma membrane;	GO:0005524|ATP binding;GO:0005518|collagen binding;GO:0038062|protein tyrosine kinase collagen receptor activity;GO:0004714|transmembrane receptor protein tyrosine kinase activity;	K05125	DDR2, TKT; discoidin domain receptor family member 2 [EC:2.7.10.1]
VN_GLEAN_10001493	60	0	37	32.6816	4	5	5	5.03896	6.48577	2.69728	0.0107428	0.425153	up	yes	chrscaffold20812:102643-103557:-	.	.	.	.	.	.	.	.	.	.	.	.	.	.	.	.	pfam06583	Neogenin_C	Neogenin C-terminus. This family represents the C-terminus of eukaryotic neogenin precursor proteins, which contains several potential phosphorylation sites. Neogenin is a member of the N-CAM family of cell adhesion molecules (and therefore contains multiple copies of pfam00047 and pfam00041) and is closely related to the DCC tumor suppressor gene product - these proteins may play an integral rol…	.	.	.	.	.
VN_GLEAN_10004927	141	302	189	184.433	237	363	228	299.636	0.615523	-0.700114	0.0475199	0.858824	down	yes	chrscaffold19142:295779-307710:-	gi|321468267|gb|EFX79253.1|	262	3e-20	hypothetical protein DAPPUDRAFT_104592, partial [Daphnia pulex]	.	.	.	.	Q61687	100	7e-20	Transcriptional regulator ATRX	.	.	.	.	pfam05793	TFIIF_alpha	Transcription initiation factor IIF, alpha subunit (TFIIF-alpha). Transcription initiation factor IIF, alpha subunit (TFIIF-alpha) or RNA polymerase II-associating protein 74 (RAP74) is the large subunit of transcription factor IIF (TFIIF), which is essential for accurate initiation and stimulates elongation by RNA polymerase II.	GO:0072711|cellular response to hydroxyurea;GO:0016569|covalent chromatin modification;GO:0006338|chromatin remodeling;GO:0030330|DNA damage response, signal transduction by p53 class mediator;GO:0006281|DNA repair;GO:0006336|DNA replication-independent nucleosome assembly;GO:0030900|forebrain development;GO:0035264|multicellular organism growth;GO:1901581|negative regulation of telomeric RNA tra…	GO:0000792|heterochromatin;GO:0000228|nuclear chromosome;GO:0000784|nuclear chromosome, telomeric region;GO:1990707|nuclear subtelomeric heterochromatin;GO:0005634|nucleus;GO:0005721|pericentric heterochromatin;GO:0016605|PML body;GO:0070603|SWI/SNF superfamily-type complex;GO:0031933|telomeric heterochromatin;	GO:0005524|ATP binding;GO:0003682|chromatin binding;GO:0070087|chromo shadow domain binding;GO:0003677|DNA binding;GO:0015616|DNA translocase activity;GO:0004386|helicase activity;GO:0042393|histone binding;GO:0046872|metal ion binding;GO:0035064|methylated histone binding;	K10779	ATRX; transcriptional regulator ATRX [EC:3.6.4.12]
VN_GLEAN_10001002	30	39	14	24.2705	0	3	0	1.06243	22.8444	4.51377	0.0213591	0.610193	up	yes	chrscaffold29731:22647-30088:-	.	.	.	.	.	.	.	.	.	.	.	.	.	.	.	.	pfam11597	Med13_N	Mediator complex subunit 13 N-terminal. Mediator is a large complex of up to 33 proteins that is conserved from plants through fungi to humans - the number and representation of individual subunits varying with species. It is arranged into four different sections, a core, a head, a tail and a kinase-activity part, and the number of subunits within each of these is what varies with species. Overal…	.	.	.	.	.
VN_GLEAN_10007157	466	741	535	516.983	591	1383	702	960.514	0.538236	-0.89369	0.00467519	0.275234	down	yes	chrscaffold2016:428057-438807:+	gi|321476492|gb|EFX87453.1|	1079	8e-136	hypothetical protein DAPPUDRAFT_43721 [Daphnia pulex]	.	.	.	.	Q562C7	356	3e-112	Pumilio homolog 3	.	.	.	.	pfam08144	CPL	CPL (NUC119) domain. This C terminal domain is fund in Penguin-like proteins associated with Pumilio like repeats.	GO:0010835|regulation of protein ADP-ribosylation;GO:0006417|regulation of translation;	GO:0005694|chromosome;GO:0005730|nucleolus;GO:0005654|nucleoplasm;	GO:0003677|DNA binding;GO:0003729|mRNA binding;	K14844	PUF6; pumilio homology domain family member 6
VN_GLEAN_10000539	134	292	165	171.551	230	221	531	346.684	0.494833	-1.01499	0.00559121	0.30223	down	yes	chrscaffold26991:6647-58172:+	gi|646714536|gb|KDR18466.1|	802	2e-84	hypothetical protein L798_07469 [Zootermopsis nevadensis]	.	.	.	.	A2APF3	70.9	6e-11	Transcriptional repressor CTCFL	.	.	.	.	pfam13465	zf-H2C2_2	Zinc-finger double domain.	GO:0043046|DNA methylation involved in gamete generation;GO:0016571|histone methylation;GO:0010628|positive regulation of gene expression;GO:0045944|positive regulation of transcription from RNA polymerase II promoter;GO:0045893|positive regulation of transcription, DNA-templated;GO:0006349|regulation of gene expression by genetic imprinting;GO:0051569|regulation of histone H3-K4 methylation;	GO:0005737|cytoplasm;GO:0005634|nucleus;	GO:0003677|DNA binding;GO:0042393|histone binding;GO:0046872|metal ion binding;GO:0000978|RNA polymerase II core promoter proximal region sequence-specific DNA binding;GO:0043565|sequence-specific DNA binding;GO:0044212|transcription regulatory region DNA binding;GO:0001077|transcriptional activator activity, RNA polymerase II core promoter proximal region sequence-specific binding;	.	.
VN_GLEAN_10003328	212	117	189	163.498	5892	552	54	2592.81	0.0630582	-3.98717	2.37915e-11	2.35774e-08	down	yes	chrscaffold14062:100871-117420:+	gi|270004910|gb|EFA01358.1|	1340	6e-170	hypothetical protein TcasGA2_TC004004 [Tribolium castaneum]	.	.	.	.	Q9U8W7	182	3e-49	Techylectin-5B	.	.	.	.	pfam01400	Astacin	Astacin (Peptidase family M12A). The members of this family are enzymes that cleave peptides. These proteases require zinc for catalysis. Members of this family contain two conserved disulphide bridges, these are joined 1-4 and 2-3. Members of this family have an amino terminal propeptide which is cleaved to give the active protease domain. All other linked domains are found to the carboxyl termi…	GO:0016337|single organismal cell-cell adhesion;	GO:0005576|extracellular region;	GO:0030246|carbohydrate binding;GO:0046872|metal ion binding;	.	.
VN_GLEAN_10007499	494	991	400	541.39	288	308	317	330.175	1.63971	0.713437	0.032131	0.717869	up	yes	chrscaffold222:542077-547675:-	.	.	.	.	.	.	.	.	.	.	.	.	.	.	.	.	pfam13671	AAA_33	AAA domain. This family of domains contain only a P-loop motif, that is characteristic of the AAA superfamily. Many of the proteins in this family are just short fragments so there is no Walker B motif.	.	.	.	.	.
VN_GLEAN_10004039	397	637	392	420.282	152	255	235	229.375	1.83229	0.873646	0.00834872	0.367715	up	yes	chrscaffold5905:4749-62117:+	gi|749753724|ref|XP_011139265.1|	904	2e-95	PREDICTED: rootletin isoform X1 [Harpegnathos saltator]	.	.	.	.	Q5TZA2	218	2e-55	Rootletin	.	.	.	.	pfam01576	Myosin_tail_1	Myosin tail. The myosin molecule is a multi-subunit complex made up of two heavy chains and four light chains it is a fundamental contractile protein found in all eukaryote cell types. This family consists of the coiled-coil myosin heavy chain tail region. The coiled-coil is composed of the tail from two molecules of myosin. These can then assemble into the macromolecular thick filament. The coil…	GO:0007049|cell cycle;GO:0010457|centriole-centriole cohesion;GO:0051297|centrosome organization;GO:0032053|ciliary basal body organization;GO:0010669|epithelial structure maintenance;GO:0051656|establishment of organelle localization;GO:0045494|photoreceptor cell maintenance;GO:0008104|protein localization;GO:0033365|protein localization to organelle;	GO:0015629|actin cytoskeleton;GO:0005814|centriole;GO:0005813|centrosome;GO:0035253|ciliary rootlet;GO:0005737|cytoplasm;GO:0070062|extracellular exosome;GO:0001917|photoreceptor inner segment;GO:0005886|plasma membrane;	GO:0019894|kinesin binding;GO:0005198|structural molecule activity;	K16469	CROCC; rootletin
VN_GLEAN_10001530	190	369	224	228.971	105	179	87	134.555	1.70169	0.766969	0.0419436	0.810679	up	yes	chrscaffold11938:81184-99186:-	gi|646717888|gb|KDR20568.1|	2547	0	Tyrosine-protein phosphatase 99A, partial [Zootermopsis nevadensis]	gi|641731077|ref|XM_008157595.1|	43	4e-11	PREDICTED: Eptesicus fuscus protein tyrosine phosphatase, receptor-type, Z polypeptide 1 (PTPRZ1), mRNA	P35832	822	0	Tyrosine-protein phosphatase 99A	SPAC11E3.09	154	2e-40	COG5599	pfam00102	Y_phosphatase	Protein-tyrosine phosphatase.	GO:0007414|axonal defasciculation;GO:0007415|defasciculation of motor neuron axon;GO:0008045|motor neuron axon guidance;GO:0006470|protein dephosphorylation;GO:0010906|regulation of glucose metabolic process;	GO:0030424|axon;GO:0016021|integral component of membrane;GO:0005886|plasma membrane;	GO:0004725|protein tyrosine phosphatase activity;GO:0005001|transmembrane receptor protein tyrosine phosphatase activity;	K16667	PTPRG; receptor-type tyrosine-protein phosphatase gamma [EC:3.1.3.48]
VN_GLEAN_10007223	2	32	8	11.1276	0	0	1	0.330571	33.6618	5.07304	0.0177686	0.54742	up	yes	chrscaffold4137:643809-650570:-	.	.	.	.	.	.	.	.	.	.	.	.	.	.	.	.	pfam04698	Rab_eff_C	Rab effector MyRIP/melanophilin C-terminus. This domain is found at the C-terminus of the Rab effector proteins MyRIP and melanophilin.	.	.	.	.	.
VN_GLEAN_10000780	30	74	23	35.7898	160	40	42	92.6654	0.386226	-1.37248	0.0404847	0.80509	down	yes	chrscaffold21598:31857-40731:-	gi|779987874|ref|XP_011664878.1|	781	2e-98	PREDICTED: N-glycosylase/DNA lyase isoform X1 [Strongylocentrotus purpuratus]	.	.	.	.	O08760	254	1e-80	N-glycosylase/DNA lyase	YML060w	184	7e-54	COG0122	pfam07934	OGG_N	8-oxoguanine DNA glycosylase, N-terminal domain. The presence of 8-oxoguanine residues in DNA can give rise to G-C to T-A transversion mutations. This enzyme is found in archaeal, bacterial and eukaryotic species, and is specifically responsible for the process which leads to the removal of 8-oxoguanine residues. It has DNA glycosylase activity (EC:3.2.2.23) and DNA lyase activity (EC:4.2.99.18).…	GO:0002526|acute inflammatory response;GO:0007568|aging;GO:0006284|base-excision repair;GO:0071276|cellular response to cadmium ion;GO:0006974|cellular response to DNA damage stimulus;GO:0006281|DNA repair;GO:0043066|negative regulation of apoptotic process;GO:1901291|negative regulation of double-strand break repair via single-strand annealing;GO:0033683|nucleotide-excision repair, DNA incision;…	GO:0005739|mitochondrion;GO:0016363|nuclear matrix;GO:0016607|nuclear speck;GO:0005654|nucleoplasm;GO:0005634|nucleus;GO:0043234|protein complex;	GO:0034039|8-oxo-7,8-dihydroguanine DNA N-glycosylase activity;GO:0003684|damaged DNA binding;GO:0003677|DNA binding;GO:0019104|DNA N-glycosylase activity;GO:0008017|microtubule binding;GO:0000702|oxidized base lesion DNA N-glycosylase activity;GO:0032357|oxidized purine DNA binding;GO:0008534|oxidized purine nucleobase lesion DNA N-glycosylase activity;	K03660	OGG1; N-glycosylase/DNA lyase [EC:3.2.2.- 4.2.99.18]
VN_GLEAN_10002878	264	908	305	411.815	220	112	126	170.162	2.42013	1.27508	0.0223994	0.616168	up	yes	chrscaffold8201:33985-101876:+	gi|15425681|dbj|BAB64297.1|	12754	0	I-connectin [Procambarus clarkii]	gi|15425682|dbj|AB055862.1|	2209	0	Procambarus clarkii mRNA for Kettin, complete cds	Q9I7U4	99.8	2e-18	Titin	.	.	.	.	pfam05109	Herpes_BLLF1	Herpes virus major outer envelope glycoprotein (BLLF1). This family consists of the BLLF1 viral late glycoprotein, also termed gp350/220. It is the most abundantly expressed glycoprotein in the viral envelope of the Herpesviruses and is the major antigen responsible for stimulating the production of neutralizing antibodies in vivo.	GO:0051301|cell division;GO:0040011|locomotion;GO:0007498|mesoderm development;GO:0007076|mitotic chromosome condensation;GO:0016203|muscle attachment;GO:0007517|muscle organ development;GO:0007520|myoblast fusion;GO:0035206|regulation of hemocyte proliferation;GO:0045214|sarcomere organization;GO:0019233|sensory perception of pain;GO:0007062|sister chromatid cohesion;GO:0007519|skeletal muscle t…	GO:0000794|condensed nuclear chromosome;GO:0031674|I band;GO:0005875|microtubule associated complex;GO:0030017|sarcomere;GO:0005863|striated muscle myosin thick filament;GO:0030018|Z disc;	GO:0003779|actin binding;GO:0008307|structural constituent of muscle;	K12567	TTN; titin [EC:2.7.11.1]
VN_GLEAN_10002877	230	856	243	366.841	205	106	115	158.344	2.31674	1.2121	0.035596	0.748335	up	yes	chrscaffold8201:10098-23688:+	gi|15425681|dbj|BAB64297.1|	8946	0	I-connectin [Procambarus clarkii]	gi|15425682|dbj|AB055862.1|	938	0	Procambarus clarkii mRNA for Kettin, complete cds	Q9I7U4	117	1e-24	Titin	.	.	.	.	pfam07679	I-set	Immunoglobulin I-set domain.	GO:0051301|cell division;GO:0040011|locomotion;GO:0007498|mesoderm development;GO:0007076|mitotic chromosome condensation;GO:0016203|muscle attachment;GO:0007517|muscle organ development;GO:0007520|myoblast fusion;GO:0035206|regulation of hemocyte proliferation;GO:0045214|sarcomere organization;GO:0019233|sensory perception of pain;GO:0007062|sister chromatid cohesion;GO:0007519|skeletal muscle t…	GO:0000794|condensed nuclear chromosome;GO:0031674|I band;GO:0005875|microtubule associated complex;GO:0030017|sarcomere;GO:0005863|striated muscle myosin thick filament;GO:0030018|Z disc;	GO:0003779|actin binding;GO:0008307|structural constituent of muscle;	K12567	TTN; titin [EC:2.7.11.1]
VN_GLEAN_10000811	530	691	491	511.544	554	801	1489	999.62	0.511739	-0.966521	0.00144138	0.124437	down	yes	chrscaffold538:513-30128:+	gi|675384648|gb|KFM77545.1|	1671	0	Sodium- and chloride-dependent glycine transporter 1, partial [Stegodyphus mimosarum]	gi|195124414|ref|XM_002006652.1|	44	8e-12	Drosophila mojavensis GI18448 (Dmoj\GI18448), mRNA	Q9Y345	491	6e-162	Sodium- and chloride-dependent glycine transporter 2	MA1518	203	9e-57	COG0733	pfam00209	SNF	Sodium:neurotransmitter symporter family.	GO:0007268|synaptic transmission;GO:0036233|glycine import;GO:0060012|synaptic transmission, glycinergic;GO:0006810|transport;	GO:0016021|integral component of membrane;GO:0005887|integral component of plasma membrane;GO:0005886|plasma membrane;	GO:0015375|glycine:sodium symporter activity;GO:0046872|metal ion binding;GO:0005328|neurotransmitter:sodium symporter activity;	K05038	SLC6A5S; solute carrier family 6 (neurotransmitter transporter, amino acid) member 5/7/9/14
VN_GLEAN_10006128	175	287	155	180.757	109	99	66	100.897	1.7915	0.841167	0.0240881	0.637736	up	yes	chrscaffold28425:426206-451884:+	gi|14861878|gb|AAK50057.2|AF364404_1	1519	0	Rh-like protein [Carcinus maenas]	gi|14861877|gb|AF364404.2|AF364404	461	0	Carcinus maenas Rh-like protein mRNA, complete cds	Q0IIV2	320	7e-102	Ammonium transporter Rh type B	AF1746	66.6	5e-11	COG0004	pfam00909	Ammonium_transp	Ammonium Transporter Family.	GO:0072488|ammonium transmembrane transport;GO:0019740|nitrogen utilization;GO:0015695|organic cation transport;	GO:0016323|basolateral plasma membrane;GO:0030659|cytoplasmic vesicle membrane;GO:0005887|integral component of plasma membrane;	GO:0008519|ammonium transmembrane transporter activity;	K06580	SLC42A, RHAG, RHBG, RHCG; ammonium transporter Rh
VN_GLEAN_10007006	275	386	276	279.249	65	139	138	121.095	2.30603	1.20541	0.00139931	0.124183	up	yes	chrscaffold1107:67069-81246:-	gi|242017233|ref|XP_002429096.1|	541	8e-63	protein C-ets-1-B, putative [Pediculus humanus corporis]	gi|612016020|ref|XM_007493094.1|	92	1e-38	PREDICTED: Monodelphis domestica v-ets avian erythroblastosis virus E26 oncogene homolog 2 (ETS2), mRNA	P18756	187	1e-54	Protein c-ets-1-B (Fragment)	.	.	.	.	pfam00178	Ets	Ets-domain.	GO:0010595|positive regulation of endothelial cell migration;GO:0045765|regulation of angiogenesis;GO:0006351|transcription, DNA-templated;	GO:0005634|nucleus;	GO:0043565|sequence-specific DNA binding;GO:0003700|transcription factor activity, sequence-specific DNA binding;	.	.
VN_GLEAN_10007451	136	212	160	151.152	175	500	224	321.793	0.469719	-1.09013	0.00306142	0.20453	down	yes	chrscaffold181:1197259-1210901:+	gi|749795591|ref|XP_011151184.1|	664	2e-85	PREDICTED: rRNA-processing protein FCF1 homolog [Harpegnathos saltator]	gi|297278683|ref|XR_013884.2|	55	2e-18	PREDICTED: Macaca mulatta rRNA-processing protein FCF1 homolog (LOC711545), miscRNA	Q5RFQ0	237	6e-78	rRNA-processing protein FCF1 homolog	YDR339c	218	6e-71	COG1412	pfam04900	Fcf1	Fcf1. Fcf1 is a nucleolar protein involved in pre-rRNA processing. Depletion of yeast Fcf1 and Fcf2 leads to a decrease in synthesis of the 18S rRNA and results in a deficit in 40S ribosomal subunits.	GO:0006364|rRNA processing;	GO:0005730|nucleolus;GO:0032040|small-subunit processome;	.	K14566	UTP24, FCF1; U3 small nucleolar RNA-associated protein 24
VN_GLEAN_10000671	856	1274	799	866.489	416	516	547	531.561	1.63008	0.704947	0.0183497	0.559526	up	yes	chrscaffold24557:7979-17172:+	gi|646710833|gb|KDR16251.1|	1602	0	Echinoderm microtubule-associated protein-like 1, partial [Zootermopsis nevadensis]	.	.	.	.	O00423	515	1e-173	Echinoderm microtubule-associated protein-like 1	.	.	.	.	pfam00400	WD40	WD domain, G-beta repeat.	GO:0007420|brain development;GO:0002244|hematopoietic progenitor cell differentiation;GO:0000226|microtubule cytoskeleton organization;GO:0007052|mitotic spindle organization;GO:0007405|neuroblast proliferation;	GO:0005829|cytosol;GO:0005874|microtubule;GO:0005875|microtubule associated complex;GO:1990023|mitotic spindle midzone;GO:0097431|mitotic spindle pole;GO:0048471|perinuclear region of cytoplasm;	GO:0005509|calcium ion binding;GO:0008017|microtubule binding;GO:0015631|tubulin binding;	K18595	EML1_2; echinoderm microtubule-associated protein-like 1/2
VN_GLEAN_10004005	167	464	135	214.197	30	110	79	77.1862	2.77507	1.47253	0.0162096	0.518183	up	yes	chrscaffold8923:242684-266353:-	gi|768444960|ref|XP_011564355.1|	352	1e-37	PREDICTED: phospholipase A2-like [Plutella xylostella]	.	.	.	.	Q7M4I6	121	2e-32	Phospholipase A2	.	.	.	.	pfam05826	Phospholip_A2_2	Phospholipase A2. This family consists of several phospholipase A2 like proteins mostly from insects.	GO:0050482|arachidonic acid secretion;GO:0016042|lipid catabolic process;GO:0006644|phospholipid metabolic process;	GO:0005576|extracellular region;	GO:0046872|metal ion binding;GO:0004623|phospholipase A2 activity;	.	.
VN_GLEAN_10004003	737	841	633	665.485	958	841	2154	1396.77	0.476446	-1.06962	0.000330898	0.0437227	down	yes	chrscaffold8923:224730-226160:-	gi|225709402|gb|ACO10547.1|	627	1e-72	Leukocyte receptor cluster member 9 [Caligus rogercresseyi]	.	.	.	.	Q8BTN6	123	2e-29	Leukocyte receptor cluster member 9	.	.	.	.	pfam10469	AKAP7_NLS	AKAP7 2'5' RNA ligase-like domain. AKAP7_NLS is the N-terminal domain of the cyclic AMP-dependent protein kinase A, PKA, anchor protein AKAP7. This protein anchors PKA for its role in regulating PKA-mediated gene transcription in both somatic cells and oocytes. AKAP7_NLS carries the nuclear localisation signal (NLS) KKRKK, that indicates the cellular destiny of this anchor protein. Binding to the…	GO:0098779|mitophagy in response to mitochondrial depolarization;GO:0002230|positive regulation of defense response to virus by host;GO:0098792|xenophagy;	.	GO:0046872|metal ion binding;	.	.
VN_GLEAN_10004959	117	177	103	117.032	43	65	18	46.335	2.52577	1.33672	0.0128938	0.462997	up	yes	chrscaffold1460:185102-188805:+	.	.	.	.	.	.	.	.	.	.	.	.	.	.	.	.	pfam04484	DUF566	Family of unknown function (DUF566). Family of related proteins that is plant specific.	.	.	.	.	.
VN_GLEAN_10005710	259	547	349	337.524	203	230	102	197.152	1.712	0.775681	0.0327486	0.719456	up	yes	chrscaffold7016:327136-386926:-	gi|671412098|emb|CDP94620.1|	454	7e-47	Protein BM-ZAG-1, isoform a [Brugia malayi]	gi|347964488|ref|XM_003437049.1|	111	7e-49	Anopheles gambiae str. PEST AGAP000779-PB (AgaP_AGAP000779) mRNA, complete cds	G5EBU4	69.7	7e-11	Zinc finger E-box-binding homeobox protein zag-1	.	.	.	.	pfam00046	Homeobox	Homeobox domain.	GO:0007411|axon guidance;GO:0000122|negative regulation of transcription from RNA polymerase II promoter;GO:0045773|positive regulation of axon extension;GO:0006351|transcription, DNA-templated;	GO:0005634|nucleus;	GO:0046872|metal ion binding;GO:0043565|sequence-specific DNA binding;	K09299	ZEB1_2; zinc finger homeobox protein 1/2
VN_GLEAN_10007449	12212	14369	14908	12624.4	18881	22152	18266	21508.2	0.586955	-0.768678	0.002478	0.179685	down	yes	chrscaffold181:1096617-1141119:-	gi|808144438|ref|XP_012173535.1|	200	6e-13	PREDICTED: kinectin isoform X6 [Bombus terrestris]	.	.	.	.	.	.	.	.	.	.	.	.	pfam01576	Myosin_tail_1	Myosin tail. The myosin molecule is a multi-subunit complex made up of two heavy chains and four light chains it is a fundamental contractile protein found in all eukaryote cell types. This family consists of the coiled-coil myosin heavy chain tail region. The coiled-coil is composed of the tail from two molecules of myosin. These can then assemble into the macromolecular thick filament. The coil…	.	.	.	.	.
VN_GLEAN_10000798	3004	3625	2659	2786.9	2530	1903	12744	5908.46	0.47168	-1.08412	0.000250635	0.0363482	down	yes	chrscaffold5195:28715-31652:+	gi|658858877|ref|XP_008412151.1|	504	3e-55	PREDICTED: baculoviral IAP repeat-containing protein 7 isoform X2 [Poecilia reticulata]	.	.	.	.	Q24307	164	3e-43	Death-associated inhibitor of apoptosis 2	.	.	.	.	pfam00653	BIR	Inhibitor of Apoptosis domain. BIR stands for 'Baculovirus Inhibitor of apoptosis protein Repeat'. It is found repeated in inhibitor of apoptosis proteins (IAPs), and in fact it is also known as IAP repeat. These domains characteristically have a number of invariant residues, including 3 conserved cysteines and one conserved histidine that coordinate a zinc ion. They are usually made up of 4-5 al…	GO:0050829|defense response to Gram-negative bacterium;GO:1990001|inhibition of cysteine-type endopeptidase activity involved in apoptotic process;GO:0045087|innate immune response;GO:0090307|mitotic spindle assembly;GO:0043066|negative regulation of apoptotic process;GO:0043154|negative regulation of cysteine-type endopeptidase activity involved in apoptotic process;GO:0061057|peptidoglycan reco…	GO:0005634|nucleus;GO:0048471|perinuclear region of cytoplasm;GO:0005876|spindle microtubule;	GO:0089720|caspase binding;GO:0043027|cysteine-type endopeptidase inhibitor activity involved in apoptotic process;GO:0016874|ligase activity;GO:0061630|ubiquitin protein ligase activity;GO:0031625|ubiquitin protein ligase binding;GO:0008270|zinc ion binding;	K16060	BIRC2_3; baculoviral IAP repeat-containing protein 2/3
VN_GLEAN_10006134	1130	3576	1173	1642.72	4011	3292	4627	4315.22	0.38068	-1.39335	0.00300884	0.203302	down	yes	chrscaffold12945:44911-67626:+	gi|640823651|ref|XP_008068864.1|	819	1e-101	PREDICTED: acyl-coenzyme A thioesterase 1 [Tarsius syrichta]	.	.	.	.	Q86TX2	306	7e-98	Acyl-coenzyme A thioesterase 1	CAC3407	88.6	3e-18	COG1073	pfam08840	BAAT_C	BAAT / Acyl-CoA thioester hydrolase C terminal. This catalytic domain is found at the C terminal of acyl-CoA thioester hydrolases and bile acid-CoA:amino acid N-acetyltransferases (BAAT).	GO:0006637|acyl-CoA metabolic process;GO:0001676|long-chain fatty acid metabolic process;GO:0035338|long-chain fatty-acyl-CoA biosynthetic process;GO:0000038|very long-chain fatty acid metabolic process;	GO:0005829|cytosol;	GO:0047617|acyl-CoA hydrolase activity;GO:0052689|carboxylic ester hydrolase activity;GO:0016290|palmitoyl-CoA hydrolase activity;	K01068	ACOT1_2_4; acyl-coenzyme A thioesterase 1/2/4 [EC:3.1.2.2]
VN_GLEAN_10004239	27	32	18	22.9158	5	4	3	4.42752	5.17577	2.37177	0.0258957	0.654324	up	yes	chrscaffold6516:269945-271170:-	gi|607353862|gb|EZA48557.1|	370	2e-40	Motor neuron and pancreas homeobox protein [Cerapachys biroi]	gi|573893645|ref|XM_006634512.1|	65	7e-24	PREDICTED: Lepisosteus oculatus motor neuron and pancreas homeobox protein 1-like (LOC102697951), mRNA	Q9QZW9	134	8e-35	Motor neuron and pancreas homeobox protein 1	.	.	.	.	pfam00046	Homeobox	Homeobox domain.	GO:0048667|cell morphogenesis involved in neuron differentiation;GO:0021953|central nervous system neuron differentiation;GO:0060539|diaphragm development;GO:0021904|dorsal/ventral neural tube patterning;GO:0031018|endocrine pancreas development;GO:0008045|motor neuron axon guidance;GO:0021675|nerve development;GO:0030182|neuron differentiation;GO:0001764|neuron migration;GO:0048812|neuron projec…	GO:0005737|cytoplasm;GO:0005730|nucleolus;GO:0005634|nucleus;	GO:0043565|sequence-specific DNA binding;GO:0003700|transcription factor activity, sequence-specific DNA binding;	.	.
VN_GLEAN_10006942	205	257	224	206.882	287	382	268	339.78	0.60887	-0.715793	0.0261007	0.65483	down	yes	chrscaffold1341:67069-69281:+	.	.	.	.	.	.	.	.	.	.	.	.	.	.	.	.	pfam00757	Furin-like	Furin-like cysteine rich region.	.	.	.	.	.
VN_GLEAN_10006941	2550	3474	2395	2508.42	2609	4586	3570	3857.88	0.650207	-0.621029	0.0191659	0.572665	down	yes	chrscaffold1341:64949-65883:+	gi|554554115|ref|XP_005871523.1|	121	3e-06	PREDICTED: thiosulfate sulfurtransferase/rhodanese-like domain-containing protein 3 [Myotis brandtii]	.	.	.	.	.	.	.	.	.	.	.	.	pfam00581	Rhodanese	Rhodanese-like domain. Rhodanese has an internal duplication. This Pfam represents a single copy of this duplicated domain. The domain is found as a single copy in other proteins, including phosphatases and ubiquitin C-terminal hydrolases.	.	.	.	.	.
VN_GLEAN_10002265	144	180	147	141.701	48	19	9	29.0886	4.87135	2.28432	0.00168879	0.139162	up	yes	chrscaffold5955:32479-79121:-	gi|321473784|gb|EFX84751.1|	633	3e-68	hypothetical protein DAPPUDRAFT_46926, partial [Daphnia pulex]	.	.	.	.	Q7T2Z5	97.1	2e-19	Netrin receptor UNC5C	.	.	.	.	pfam07679	I-set	Immunoglobulin I-set domain.	GO:0007275|multicellular organismal development;GO:0007165|signal transduction;	GO:0030054|cell junction;GO:0016021|integral component of membrane;GO:0043005|neuron projection;GO:0005886|plasma membrane;GO:0045202|synapse;	.	K07521	UNC5; netrin receptor unc-5
VN_GLEAN_10002260	112	202	83	114.653	18	28	90	46.9366	2.44272	1.28849	0.0346651	0.740728	up	yes	chrscaffold9470:144753-146821:-	gi|646711403|gb|KDR16581.1|	427	1e-46	Homer protein-like protein 1 [Zootermopsis nevadensis]	.	.	.	.	O88801	97.8	8e-23	Homer protein homolog 2	.	.	.	.	pfam10174	Cast	RIM-binding protein of the cytomatrix active zone. This is a family of proteins that form part of the CAZ (cytomatrix at the active zone) complex which is involved in determining the site of synaptic vesicle fusion. The C-terminus is a PDZ-binding motif that binds directly to RIM (a small G protein Rab-3A effector). The family also contains four coiled-coil domains.	GO:0048148|behavioral response to cocaine;GO:0035584|calcium-mediated signaling using intracellular calcium source;GO:0048875|chemical homeostasis within a tissue;GO:0008277|regulation of G-protein coupled receptor protein signaling pathway;GO:0007605|sensory perception of sound;	GO:0045177|apical part of cell;GO:0030054|cell junction;GO:0005737|cytoplasm;GO:0030425|dendrite;GO:0043025|neuronal cell body;GO:0005730|nucleolus;GO:0014069|postsynaptic density;GO:0045211|postsynaptic membrane;GO:0032426|stereocilium bundle tip;	GO:0035256|G-protein coupled glutamate receptor binding;GO:0035254|glutamate receptor binding;GO:0019904|protein domain specific binding;GO:0046982|protein heterodimerization activity;GO:0042803|protein homodimerization activity;	K15010	HOMER; homer
VN_GLEAN_10001204	0	0	0	0	25	2	7	13.1185	#NAME?	#NAME?	0.000937624	0.0929185	down	yes	chrscaffold390:9847-15656:-	.	.	.	.	.	.	.	.	.	.	.	.	.	.	.	.	pfam03007	WES_acyltransf	Wax ester synthase-like Acyl-CoA acyltransferase domain. This domain is found in wax ester synthase genes. In these proteins this domain catalyses the CoA dependent acyltransferase reaction with fatty alcohols to form wax esters.	.	.	.	.	.
VN_GLEAN_10006105	30	73	22	35.2098	7	12	1	7.40722	4.75344	2.24897	0.00854445	0.370464	up	yes	chrscaffold28425:140632-141816:+	.	.	.	.	.	.	.	.	.	.	.	.	.	.	.	.	pfam15453	Pilt	Protein incorporated later into Tight Junctions. Pilt is a family of eukaryotic tight junction-proteins that binds to guanylate-kinase. Pilt is a component of TJs (Tight junctions) rather than AJs (Adhesin junctions). The protein is incorporated into TJs after TJ strands are formed, thereby suggesting the name Pilt for 'protein incorporated later into TJs'. Pilt binds to the guanylate-kinase regi…	.	.	.	.	.
VN_GLEAN_10006091	718	102	735	514.483	30	14	26	25.6683	20.0435	4.32506	3.52792e-15	5.24425e-12	up	yes	chrscaffold11281:315269-387857:+	gi|642938407|ref|XP_008191056.1|	4511	0	PREDICTED: protein unc-80 homolog [Tribolium castaneum]	.	.	.	.	Q9VB11	429	5e-119	Protein unc-80 homolog	.	.	.	.	pfam05109	Herpes_BLLF1	Herpes virus major outer envelope glycoprotein (BLLF1). This family consists of the BLLF1 viral late glycoprotein, also termed gp350/220. It is the most abundantly expressed glycoprotein in the viral envelope of the Herpesviruses and is the major antigen responsible for stimulating the production of neutralizing antibodies in vivo.	GO:0055080|cation homeostasis;GO:0045475|locomotor rhythm;	GO:0034703|cation channel complex;	GO:0005261|cation channel activity;	.	.
VN_GLEAN_10006093	69	603	69	192.616	81	41	21	54.1735	3.55554	1.83007	0.0429486	0.81972	up	yes	chrscaffold11281:441020-457748:-	gi|443697253|gb|ELT97788.1|	261	5e-22	hypothetical protein CAPTEDRAFT_226709 [Capitella teleta]	.	.	.	.	P17139	85.9	3e-17	Collagen alpha-1(IV) chain	.	.	.	.	pfam01391	Collagen	Collagen triple helix repeat (20 copies). Members of this family belong to the collagen superfamily. Collagens are generally extracellular structural proteins involved in formation of connective tissue structure. The alignment contains 20 copies of the G-X-Y repeat that forms a triple helix. The first position of the repeat is glycine, the second and third positions can be any residue but are fre…	GO:0009792|embryo development ending in birth or egg hatching;GO:0030198|extracellular matrix organization;GO:0007517|muscle organ development;GO:0002119|nematode larval development;GO:0050714|positive regulation of protein secretion;	GO:0005604|basement membrane;GO:0005581|collagen trimer;	GO:0005201|extracellular matrix structural constituent;	.	.
VN_GLEAN_10006092	1621	6108	1672	2589.9	1519	901	983	1257.48	2.0596	1.04236	0.0356249	0.748335	up	yes	chrscaffold11281:399793-438678:-	gi|241623474|ref|XP_002409121.1|	1116	7e-126	collagen alpha chain, type IV, putative [Ixodes scapularis]	.	.	.	.	P17139	91.3	6e-17	Collagen alpha-1(IV) chain	.	.	.	.	pfam01413	C4	C-terminal tandem repeated domain in type 4 procollagen. Duplicated domain in C-terminus of type 4 collagens. Mutations in alpha-5 collagen IV are associated with X-linked Alport syndrome.	GO:0009792|embryo development ending in birth or egg hatching;GO:0030198|extracellular matrix organization;GO:0007517|muscle organ development;GO:0002119|nematode larval development;GO:0050714|positive regulation of protein secretion;	GO:0005604|basement membrane;GO:0005581|collagen trimer;	GO:0005201|extracellular matrix structural constituent;	.	.
VN_GLEAN_10007144	472	334	514	413.299	728	1105	816	955.075	0.43274	-1.20843	0.00153147	0.128255	down	yes	chrscaffold6043:717148-719530:-	gi|632991545|ref|XP_007884678.1|	319	4e-32	PREDICTED: methyltransferase-like protein 7A [Callorhinchus milii]	.	.	.	.	Q9H8H3	107	6e-26	Methyltransferase-like protein 7A	.	.	.	.	pfam08241	Methyltransf_11	Methyltransferase domain. Members of this family are SAM dependent methyltransferases.	GO:0032259|methylation;	GO:0005737|cytoplasm;GO:0005783|endoplasmic reticulum;GO:0070062|extracellular exosome;GO:0005811|lipid particle;GO:0016020|membrane;	GO:0008757|S-adenosylmethionine-dependent methyltransferase activity;	.	.
VN_GLEAN_10007147	335	494	231	310.408	1392	816	2564	1698.72	0.182731	-2.45221	1.28819e-15	2.93023e-12	down	yes	chrscaffold6043:780156-794553:+	gi|293629628|gb|ADE58569.1|	359	1e-35	GH5 family protein GH5E [Limnoria quadripunctata]	.	.	.	.	Q8WPJ2	98.6	8e-22	Mannan endo-1,4-beta-mannosidase	.	.	.	.	pfam07258	HCaRG	HCaRG protein. This family consists of several mammalian HCaRG(hypertension-related, calcium-regulated gene) proteins. HCaRG is negatively regulated by extracellular calcium concentration, and its basal mRNA levels are higher in hypertensive animals. HCaRG is a nuclear protein potentially involved in the control of cell proliferation.	GO:0046355|mannan catabolic process;	.	GO:0016985|mannan endo-1,4-beta-mannosidase activity;	.	.
VN_GLEAN_10001908	1531	1389	1327	1299.76	546	704	717	706.837	1.83883	0.878791	0.00505649	0.289095	up	yes	chrscaffold19230:116182-117114:+	gi|47226953|emb|CAG05845.1|	737	7e-93	unnamed protein product, partial [Tetraodon nigroviridis]	.	.	.	.	F6RCC2	287	3e-93	ATP-dependent (S)-NAD(P)H-hydrate dehydratase	SPCC61.03	229	1e-71	COG0063	pfam01256	Carb_kinase	Carbohydrate kinase. This family is related to pfam02110 and pfam00294 implying that it also is a carbohydrate kinase. (personal obs Yeats C).	GO:0046496|nicotinamide nucleotide metabolic process;	.	GO:0052855|ADP-dependent NAD(P)H-hydrate dehydratase activity;GO:0005524|ATP binding;GO:0047453|ATP-dependent NAD(P)H-hydrate dehydratase activity;	.	.
VN_GLEAN_10005625	18737	16898	16839	16084.6	3073	5048	4854	4633.33	3.47149	1.79556	5.42005e-09	3.58085e-06	up	yes	chrscaffold5134:29930-36252:-	.	.	.	.	.	.	.	.	.	.	.	.	.	.	.	.	pfam03301	Trp_dioxygenase	Tryptophan 2,3-dioxygenase.	.	.	.	.	.
VN_GLEAN_10005624	143	860	141	304.095	82	44	143	95.9694	3.16867	1.66388	0.0127524	0.462997	up	yes	chrscaffold5134:13068-28010:+	.	.	.	.	.	.	.	.	.	.	.	.	.	.	.	.	pfam04621	ETS_PEA3_N	PEA3 subfamily ETS-domain transcription factor N terminal domain. The N terminus of the PEA3 transcription factors is implicated in transactivation and in inhibition of DNA binding. Transactivation is potentiated by activation of the Ras/MAP kinase and protein kinase A signalling cascades. The N terminal region contains conserved MAP kinase phosphorylation sites.	.	.	.	.	.
VN_GLEAN_10002234	2217	1866	2193	1938.57	516	514	676	613.881	3.15789	1.65896	9.03495e-07	0.000335761	up	yes	chrscaffold3677:107535-149556:-	gi|642916283|ref|XP_008190959.1|	1294	6e-153	PREDICTED: NFX1-type zinc finger-containing protein 1-like isoform X2 [Tribolium castaneum]	.	.	.	.	Q9P2E3	371	1e-108	NFX1-type zinc finger-containing protein 1	.	.	.	.	pfam11437	Vanabin-2	Vanadium-binding protein 2. The Vanadium binding protein, Vanabin2, contains four alpha-helices connected by nine disulphide bonds. Vanadium accumulates in Ascidians however the biological reason remains unclear.	.	GO:0005634|nucleus;	GO:0044822|poly(A) RNA binding;GO:0003700|transcription factor activity, sequence-specific DNA binding;GO:0008270|zinc ion binding;	.	.
VN_GLEAN_10003181	100	0	31	44.1139	1	0	0	0.403848	109.234	6.77128	4.56112e-07	0.000193717	up	yes	chrscaffold4406:109461-123410:-	gi|242015125|ref|XP_002428224.1|	396	9e-37	conserved hypothetical protein [Pediculus humanus corporis]	.	.	.	.	Q91YK0	125	3e-28	Leucine-rich repeat-containing protein 49	.	.	.	.	pfam05010	TACC	Transforming acidic coiled-coil-containing protein (TACC). This family contains the proteins TACC 1, 2 and 3 the genes for which are found concentrated in the centrosomes of eukaryotic and may play a conserved role in organizing centrosomal microtubules. The human TACC proteins have been linked to cancer and TACC2 has been identified as a possible tumor suppressor (AZU-1). The functional homologu…	.	GO:0005737|cytoplasm;GO:0005874|microtubule;	.	K16606	LRRC49; leucine-rich repeat-containing protein 49
VN_GLEAN_10003186	91	278	122	139.171	168	203	503	306.015	0.454785	-1.13674	0.0418636	0.810679	down	yes	chrscaffold23092:3660-4880:-	.	.	.	.	.	.	.	.	.	.	.	.	.	.	.	.	pfam09032	Siah-Interact_N	Siah interacting protein, N terminal. The N terminal domain of Siah interacting protein (SIP) adopts a helical hairpin structure with a hydrophobic core stabilized by a classic knobs-and-holes arrangement of side chains contributed by the two amphipathic helices. Little is known about this domain's function, except that it is crucial for interactions with Siah. It has also been hypothesised that …	.	.	.	.	.
VN_GLEAN_10007198	255	479	385	331.859	367	557	510	514.061	0.645564	-0.631369	0.0389533	0.78514	down	yes	chrscaffold17095:638519-653054:-	gi|744514393|gb|AJC97119.1|	1149	4e-158	Rab14 [Macrobrachium rosenbergii]	gi|589952320|ref|XM_006988743.1|	255	1e-129	PREDICTED: Peromyscus maniculatus bairdii RAB14, member RAS oncogene family (Rab14), transcript variant X2, mRNA	Q5R8Z8	409	1e-144	Ras-related protein Rab-14	YER031c	198	3e-62	COG1100	pfam00071	Ras	Ras family. Includes sub-families Ras, Rab, Rac, Ral, Ran, Rap Ypt1 and more. Shares P-loop motif with GTP_EFTU, arf and myosin_head. See pfam00009 pfam00025, pfam00063. As regards Rab GTPases, these are important regulators of vesicle formation, motility and fusion. They share a fold in common with all Ras GTPases: this is a six-stranded beta-sheet surrounded by five alpha-helices.	GO:0042742|defense response to bacterium;GO:0009790|embryo development;GO:0032456|endocytic recycling;GO:0008543|fibroblast growth factor receptor signaling pathway;GO:0006895|Golgi to endosome transport;GO:0090382|phagosome maturation;GO:0015031|protein transport;GO:0032880|regulation of protein localization;GO:0007264|small GTPase mediated signal transduction;	GO:0005829|cytosol;GO:0031901|early endosome membrane;GO:0000139|Golgi membrane;GO:0045335|phagocytic vesicle;GO:0055037|recycling endosome;GO:0005802|trans-Golgi network;	GO:0019003|GDP binding;GO:0005525|GTP binding;GO:0003924|GTPase activity;	K07881	RAB14; Ras-related protein Rab-14
VN_GLEAN_10000576	4344	8476	4092	4897	1759	3301	4014	3206.3	1.5273	0.610985	0.0425855	0.816817	up	yes	chrscaffold22609:58946-67960:-	gi|321471668|gb|EFX82640.1|	846	1e-103	hypothetical protein DAPPUDRAFT_316454 [Daphnia pulex]	.	.	.	.	Q54P79	257	5e-77	Probable 4-coumarate--CoA ligase 3	PAE1379	195	2e-54	COG0318	pfam00501	AMP-binding	AMP-binding enzyme.	GO:0009698|phenylpropanoid metabolic process;	.	GO:0016207|4-coumarate-CoA ligase activity;GO:0005524|ATP binding;	.	.
VN_GLEAN_10001886	182	389	189	219.307	122	115	129	132.64	1.65341	0.725441	0.0361677	0.751933	up	yes	chrscaffold1538:33180-49303:+	gi|307207705|gb|EFN85342.1|	1710	0	Activated CDC42 kinase 1 [Harpegnathos saltator]	.	.	.	.	O54967	546	4e-171	Activated CDC42 kinase 1	.	.	.	.	pfam07714	Pkinase_Tyr	Protein tyrosine kinase.	GO:0030154|cell differentiation;GO:0016477|cell migration;GO:0006897|endocytosis;GO:0045087|innate immune response;GO:0038083|peptidyl-tyrosine autophosphorylation;GO:0016310|phosphorylation;GO:0050731|positive regulation of peptidyl-tyrosine phosphorylation;GO:0042127|regulation of cell proliferation;GO:2000369|regulation of clathrin-mediated endocytosis;GO:0007169|transmembrane receptor protein…	GO:0005912|adherens junction;GO:0030424|axon;GO:0005905|coated pit;GO:0030136|clathrin-coated vesicle;GO:0005737|cytoplasm;GO:0030659|cytoplasmic vesicle membrane;GO:0030425|dendrite;GO:0005768|endosome;GO:0031234|extrinsic component of cytoplasmic side of plasma membrane;GO:0070436|Grb2-EGFR complex;GO:0030426|growth cone;GO:0016020|membrane;GO:0043025|neuronal cell body;GO:0005634|nucleus;GO:00…	GO:0005524|ATP binding;GO:0005154|epidermal growth factor receptor binding;GO:0042802|identical protein binding;GO:0046872|metal ion binding;GO:0004715|non-membrane spanning protein tyrosine kinase activity;GO:0004674|protein serine/threonine kinase activity;GO:0004712|protein serine/threonine/tyrosine kinase activity;GO:0004713|protein tyrosine kinase activity;GO:0005102|receptor binding;GO:0050…	K08886	TNK2, ACK1; activated CDC42 kinase 1 [EC:2.7.10.2 2.7.11.1]
VN_GLEAN_10003046	218	444	302	282.903	183	170	34	145.348	1.94638	0.960796	0.0326824	0.719456	up	yes	chrscaffold15694:143732-192603:-	gi|576250969|gb|AHH29324.1|	2488	0	cytokine receptor [Scylla paramamosain]	.	.	.	.	.	.	.	.	.	.	.	.	pfam00041	fn3	Fibronectin type III domain.	.	.	.	.	.
VN_GLEAN_10003519	171	381	197	216.369	236	462	326	366.688	0.590063	-0.76106	0.02595	0.654324	down	yes	chrscaffold10199:184466-194967:-	gi|723005610|gb|AIX11620.1|	1340	0	cyclin-dependent kinase 7 [Penaeus monodon]	.	.	.	.	P50613	361	6e-122	Cyclin-dependent kinase 7	.	.	.	.	pfam00069	Pkinase	Protein kinase domain.	GO:0006370|7-methylguanosine mRNA capping;GO:0030521|androgen receptor signaling pathway;GO:0007050|cell cycle arrest;GO:0051301|cell division;GO:0008283|cell proliferation;GO:0000082|G1/S transition of mitotic cell cycle;GO:0000086|G2/M transition of mitotic cell cycle;GO:0006294|nucleotide-excision repair, preincision complex assembly;GO:0045944|positive regulation of transcription from RNA pol…	GO:0005737|cytoplasm;GO:0005675|holo TFIIH complex;GO:0005739|mitochondrion;GO:0005654|nucleoplasm;GO:0005634|nucleus;GO:0048471|perinuclear region of cytoplasm;	GO:0050681|androgen receptor binding;GO:0005524|ATP binding;GO:0004693|cyclin-dependent protein serine/threonine kinase activity;GO:0008094|DNA-dependent ATPase activity;GO:0016301|kinase activity;GO:0008022|protein C-terminus binding;GO:0004672|protein kinase activity;GO:0004674|protein serine/threonine kinase activity;GO:0008353|RNA polymerase II carboxy-terminal domain kinase activity;GO:00037…	K02202	CDK7; cyclin-dependent kinase 7 [EC:2.7.11.22 2.7.11.23]
VN_GLEAN_10003518	180	266	289	222.6	182	542	301	364.948	0.609951	-0.713236	0.0497354	0.882767	down	yes	chrscaffold10199:172488-182738:+	gi|755942085|ref|XP_011298661.1|	700	1e-80	PREDICTED: ribosomal RNA-processing protein 8 [Fopius arisanus]	.	.	.	.	O43159	229	3e-65	Ribosomal RNA-processing protein 8	.	.	.	.	pfam05148	Methyltransf_8	Hypothetical methyltransferase. This family consists of several uncharacterized eukaryotic proteins which are related to methyltransferases pfam01209.	GO:0042149|cellular response to glucose starvation;GO:0016569|covalent chromatin modification;GO:0000183|chromatin silencing at rDNA;GO:0072332|intrinsic apoptotic signaling pathway by p53 class mediator;GO:0071158|positive regulation of cell cycle arrest;GO:0046015|regulation of transcription by glucose;GO:0006364|rRNA processing;GO:0006351|transcription, DNA-templated;	GO:0005677|chromatin silencing complex;GO:0005737|cytoplasm;GO:0005730|nucleolus;GO:0005654|nucleoplasm;GO:0005634|nucleus;GO:0005886|plasma membrane;GO:0033553|rDNA heterochromatin;	GO:0035064|methylated histone binding;GO:0044822|poly(A) RNA binding;GO:0008757|S-adenosylmethionine-dependent methyltransferase activity;	K14850	RRP8; ribosomal RNA-processing protein 8 [EC:2.1.1.287]
VN_GLEAN_10006745	0	0	0	0	79	7	0	34.383	#NAME?	#NAME?	2.74256e-08	1.35894e-05	down	yes	chrscaffold8603:3262-7774:-	gi|704590763|ref|XP_010191510.1|	203	4e-16	PREDICTED: lactosylceramide 4-alpha-galactosyltransferase-like, partial [Mesitornis unicolor]	.	.	.	.	Q9N289	73.6	6e-14	Lactosylceramide 4-alpha-galactosyltransferase (Fragment)	.	.	.	.	pfam04572	Gb3_synth	Alpha 1,4-glycosyltransferase conserved region. The glycosphingolipids (GSL) form part of eukaryotic cell membranes. They consist of a hydrophilic carbohydrate moiety linked to a hydrophobic ceramide tail embedded within the lipid bilayer of the membrane. Lactosylceramide, Gal1,4Glc1Cer (LacCer), is the common synthetic precursor to the majority of GSL found in vertebrates. Alpha 1.4-glycosyltran…	GO:0006629|lipid metabolic process;GO:0006486|protein glycosylation;	GO:0000139|Golgi membrane;	GO:0050512|lactosylceramide 4-alpha-galactosyltransferase activity;	.	.
VN_GLEAN_10006740	493	389	493	426.599	1013	1124	870	1094.75	0.389677	-1.35965	6.92788e-05	0.0132881	down	yes	chrscaffold9418:406856-413428:-	gi|326579691|gb|ADZ96217.1|	292	1e-27	JHE-like carboxylesterase 1 [Pandalopsis japonica]	.	.	.	.	P23953	90.5	1e-19	Carboxylesterase 1C	STM1623	73.9	1e-14	COG2272	pfam00135	COesterase	Carboxylesterase family.	.	GO:0005788|endoplasmic reticulum lumen;GO:0005615|extracellular space;	GO:0052689|carboxylic ester hydrolase activity;GO:0016788|hydrolase activity, acting on ester bonds;	K01044	CES1; carboxylesterase 1 [EC:3.1.1.1]
VN_GLEAN_10007350	282	2888	292	893.216	245	226	64	200.136	4.46305	2.15803	0.00689834	0.338988	up	yes	chrscaffold4561:526893-574029:+	gi|242015135|ref|XP_002428229.1|	2768	0	Thrombospondin-3 precursor, putative [Pediculus humanus corporis]	gi|157117626|ref|XM_001658808.1|	136	8e-63	Aedes aegypti AAEL008062-RA partial mRNA	Q05895	747	0	Thrombospondin-3	.	.	.	.	pfam05735	TSP_C	Thrombospondin C-terminal region. This region is found at the C-terminus of thrombospondin and related proteins.	GO:0060346|bone trabecula formation;GO:0007155|cell adhesion;GO:0003417|growth plate cartilage development;GO:0043931|ossification involved in bone maturation;	GO:0005576|extracellular region;GO:0048471|perinuclear region of cytoplasm;	GO:0005509|calcium ion binding;GO:0008201|heparin binding;	K04659	THBS2S; thrombospondin 2/3/4/5
VN_GLEAN_10001116	8342	14468	7468	8833.95	1204	3118	7122	3944.77	2.23941	1.16312	0.00170851	0.139162	up	yes	chrscaffold12813:7302-26403:+	gi|586994030|ref|XP_006934281.1|	690	4e-82	PREDICTED: arylsulfatase A isoform X2 [Felis catus]	.	.	.	.	P50428	100	1e-21	Arylsulfatase A	STM0035	106	6e-24	COG3119	pfam00884	Sulfatase	Sulfatase.	GO:0006914|autophagy;GO:0007339|binding of sperm to zona pellucida;GO:0007417|central nervous system development;GO:0008152|metabolic process;GO:0043627|response to estrogen;GO:0045471|response to ethanol;GO:0051597|response to methylmercury;GO:0007584|response to nutrient;GO:0009268|response to pH;	GO:0001669|acrosomal vesicle;GO:0005768|endosome;GO:0070062|extracellular exosome;GO:0005615|extracellular space;GO:0031232|extrinsic component of external side of plasma membrane;GO:0016021|integral component of membrane;GO:0005764|lysosome;GO:0005886|plasma membrane;	GO:0004065|arylsulfatase activity;GO:0005509|calcium ion binding;GO:0004098|cerebroside-sulfatase activity;GO:0008484|sulfuric ester hydrolase activity;	K01134	ARSA; arylsulfatase A [EC:3.1.6.8]
VN_GLEAN_10001753	16	22	13	15.1035	204	10	2	86.5876	0.17443	-2.51928	2.50073e-05	0.00571898	down	yes	chrscaffold5261:81839-107707:-	gi|780108937|ref|XP_011676220.1|	788	6e-96	PREDICTED: arylsulfatase A [Strongylocentrotus purpuratus]	.	.	.	.	Q08DD1	266	2e-81	Arylsulfatase A	ZaslA	86.3	2e-17	COG3119	pfam00884	Sulfatase	Sulfatase.	GO:0007339|binding of sperm to zona pellucida;GO:0008152|metabolic process;	GO:0016021|integral component of membrane;GO:0005764|lysosome;GO:0005886|plasma membrane;	GO:0005509|calcium ion binding;GO:0004098|cerebroside-sulfatase activity;	K01134	ARSA; arylsulfatase A [EC:3.1.6.8]
VN_GLEAN_10003873	2469	14	1186	1234.59	38	1	66	37.518	32.9067	5.04031	9.66508e-05	0.0169025	up	yes	chrscaffold19883:61482-62872:+	.	.	.	.	.	.	.	.	.	.	.	.	.	.	.	.	pfam05661	DUF808	Protein of unknown function (DUF808). This family consists of several bacterial proteins of unknown function.	.	.	.	.	.
VN_GLEAN_10004044	318	521	411	372.012	672	608	404	620.255	0.599772	-0.737514	0.0214483	0.610193	down	yes	chrscaffold5905:119587-125702:-	gi|646708914|gb|KDR15042.1|	477	4e-57	Tumor necrosis factor, alpha-induced protein 8-like protein [Zootermopsis nevadensis]	.	.	.	.	Q28ZG0	159	2e-47	Tumor necrosis factor alpha-induced protein 8-like protein	.	.	.	.	pfam05527	DUF758	Domain of unknown function (DUF758). Family of eukaryotic proteins with unknown function, which are induced by tumor necrosis factor.	.	GO:0005737|cytoplasm;	GO:0043027|cysteine-type endopeptidase inhibitor activity involved in apoptotic process;	.	.
VN_GLEAN_10004045	14	22	14	14.7683	390	3	13	162.861	0.0906804	-3.46307	8.53892e-12	1.01545e-08	down	yes	chrscaffold5905:146012-146946:-	gi|646699501|gb|KDR10081.1|	193	4e-15	RING finger protein 145 [Zootermopsis nevadensis]	.	.	.	.	.	.	.	.	.	.	.	.	pfam03817	MadL	Malonate transporter MadL subunit.	.	.	.	.	.
VN_GLEAN_10004047	1360	1752	1309	1324.09	3331	1204	1762	2354.07	0.562469	-0.830153	0.00665076	0.332315	down	yes	chrscaffold5905:156168-160632:-	gi|646703149|gb|KDR11965.1|	1128	4e-143	hypothetical protein L798_13618, partial [Zootermopsis nevadensis]	.	.	.	.	Q69ZQ1	335	1e-102	Uncharacterized family 31 glucosidase KIAA1161	TM0308	95.5	2e-19	COG1501	pfam01055	Glyco_hydro_31	Glycosyl hydrolases family 31. Glycosyl hydrolases are key enzymes of carbohydrate metabolizm. Family 31 comprises of enzymes that are, or similar to, alpha- galactosidases.	GO:0005975|carbohydrate metabolic process;GO:0043568|positive regulation of insulin-like growth factor receptor signaling pathway;GO:0051897|positive regulation of protein kinase B signaling;GO:0048741|skeletal muscle fiber development;	GO:0016021|integral component of membrane;GO:0031965|nuclear membrane;	GO:0004553|hydrolase activity, hydrolyzing O-glycosyl compounds;	.	.
VN_GLEAN_10006910	265	237	272	238.432	304	562	410	457.332	0.521354	-0.939663	0.00147444	0.125243	down	yes	chrscaffold3907:543038-554615:+	gi|646699976|gb|KDR10342.1|	531	4e-63	Charged multivesicular body protein 2b-B [Zootermopsis nevadensis]	.	.	.	.	Q6NXD2	170	1e-49	Charged multivesicular body protein 2b	YKL002w	50.4	2e-06	COG5491	pfam03357	Snf7	Snf7. This family of proteins are involved in protein sorting and transport from the endosome to the vacuole/lysosome in eukaryotic cells. Vacuoles/lysosomes play an important role in the degradation of both lipids and cellular proteins. In order to perform this degradative function, vacuoles/lysosomes contain numerous hydrolases which have been transported in the form of inactive precursors via …	GO:0015031|protein transport;GO:0007034|vacuolar transport;	GO:0005829|cytosol;GO:0031902|late endosome membrane;	.	K12192	CHMP2B; charged multivesicular body protein 2B
VN_GLEAN_10006913	264	245	252	233.28	308	439	274	370.43	0.629755	-0.667136	0.0285375	0.695244	down	yes	chrscaffold3907:599462-613007:+	gi|321475147|gb|EFX86110.1|	252	8e-19	hypothetical protein DAPPUDRAFT_236682 [Daphnia pulex]	.	.	.	.	.	.	.	.	.	.	.	.	pfam09494	Slx4	Slx4 endonuclease. The Slx4 protein is a heteromeric structure-specific endonuclease found from fungi to mammals. Slx4 with Slx1 acts as a nuclease on branched DNA substrates, particularly simple-Y, 5'-flap, or replication fork structures by cleaving the strand bearing the 5' non-homologous arm at the branch junction and thus generating ligatable nicked products from 5'-flap or replication fork s…	.	.	.	.	.
VN_GLEAN_10004473	129	412	106	179.02	87	76	45	76.9253	2.3272	1.21859	0.0129259	0.462997	up	yes	chrscaffold9345:78404-79915:-	gi|644997236|ref|XP_008212269.1|	648	1e-74	PREDICTED: fork head domain-containing protein crocodile-like [Nasonia vitripennis]	gi|584292399|gb|KF855955.1|	189	2e-92	Homo sapiens forkhead box C1 protein (FOXC1) gene, complete cds	Q9DE25	218	7e-63	Forkhead box C1-A	SPBC4C3.05	101	7e-22	COG5025	pfam00250	Fork_head	Fork head domain.	GO:0030325|adrenal gland development;GO:0001568|blood vessel development;GO:0043010|camera-type eye development;GO:0061300|cerebellum vasculature development;GO:0061386|closure of optic fissure;GO:0072015|glomerular visceral epithelial cell development;GO:0072149|glomerular visceral epithelial cell fate commitment;GO:0007507|heart development;GO:0048387|negative regulation of retinoic acid recept…	GO:0005634|nucleus;	GO:0003682|chromatin binding;GO:0000981|RNA polymerase II transcription factor activity, sequence-specific DNA binding;GO:0043565|sequence-specific DNA binding;	K09396	FOXC; forkhead box protein C
VN_GLEAN_10001923	4	27	4	9.23836	0	1	0	0.354143	26.0866	4.70523	0.0386059	0.780784	up	yes	chrscaffold10703:77399-78517:+	gi|14190049|gb|AAK55540.1|AF375600_1	1914	0	potassium channel protein Shal 1.d [Panulirus interruptus]	gi|73671370|gb|DQ103254.1|	770	0	Cancer borealis A-type potassium channel Shal (Kv4) mRNA, partial cds	P17971	678	0	Potassium voltage-gated channel protein Shal	STM1741	75.9	9e-15	COG1226	pfam02214	BTB_2	BTB/POZ domain. In voltage-gated K+ channels this domain is responsible for subfamily-specific assembly of alpha-subunits into functional tetrameric channels. In KCTD1 this domain functions as a transcriptional repressor. It also mediates homomultimerization of KCTD1 and interaction of KCTD1 with the transcription factor AP-2-alpha.	GO:0008306|associative learning;GO:0007268|synaptic transmission;GO:0006813|potassium ion transport;GO:0051260|protein homooligomerization;	GO:0030425|dendrite;GO:0043204|perikaryon;GO:0005886|plasma membrane;GO:0008076|voltage-gated potassium channel complex;	GO:0005250|A-type (transient outward) potassium channel activity;GO:0005249|voltage-gated potassium channel activity;	K04892	KCND2; potassium voltage-gated channel Shal-related subfamily D member 2
VN_GLEAN_10000604	610	903	631	637.101	924	914	1122	1067.74	0.59668	-0.74497	0.00923042	0.383805	down	yes	chrscaffold3088:13087-13347:+	gi|766930756|ref|XP_011497529.1|	124	2e-06	PREDICTED: short-chain dehydrogenase/reductase family 16C member 6-like [Ceratosolen solmsi marchali]	.	.	.	.	.	.	.	.	.	.	.	.	pfam15279	SOBP	Sine oculis-binding protein. SOBP is associated with syndromic and nonsyndromic intellectual disability. It carries a zinc-finger of the zf-C2H2 type at the N-terminus, and a highly characteristic C-terminal PhPhPhPhPhPh motif. The deduced 873-amino acid protein contains an N-terminal nuclear localisation signal (NLS), followed by 2 FCS-type zinc finger motifs, a proline-rich region (PR1), a puta…	.	.	.	.	.
VN_GLEAN_10007487	985	2191	1152	1251.27	1285	3159	1691	2196.68	0.56962	-0.811928	0.028279	0.694821	down	yes	chrscaffold222:80130-87226:+	gi|321474032|gb|EFX84998.1|	1495	0	hypothetical protein DAPPUDRAFT_300779 [Daphnia pulex]	gi|543246079|ref|XM_005416123.1|	95	3e-40	PREDICTED: Geospiza fortis NOP58 ribonucleoprotein (NOP58), mRNA	Q6DFW4	518	6e-178	Nucleolar protein 58	SPAC23G3.06	435	2e-146	COG1498	pfam01798	Nop	Putative snoRNA binding domain. This family consists of various Pre RNA processing ribonucleoproteins. The function of the aligned region is unknown however it may be a common RNA or snoRNA or Nop1p binding domain. Nop5p (Nop58p) from yeast is the protein component of a ribonucleoprotein protein required for pre-18s rRNA processing and is suggested to function with Nop1p in a snoRNA complex. Nop5…	GO:0000154|rRNA modification;GO:0048254|snoRNA localization;GO:0006608|snRNP protein import into nucleus;	GO:0031428|box C/D snoRNP complex;GO:0015030|Cajal body;GO:0005737|cytoplasm;GO:0016020|membrane;GO:0005730|nucleolus;GO:0005634|nucleus;GO:0070761|pre-snoRNP complex;GO:0005732|small nucleolar ribonucleoprotein complex;GO:0032040|small-subunit processome;	GO:0051117|ATPase binding;GO:0044822|poly(A) RNA binding;GO:0030515|snoRNA binding;GO:0001094|TFIID-class transcription factor binding;	K14565	NOP58; nucleolar protein 58
VN_GLEAN_10007171	31	3	42	25.3395	1	2	5	2.76499	9.16441	3.19604	0.00981613	0.397052	up	yes	chrscaffold1517:251249-263704:-	gi|646712924|gb|KDR17470.1|	481	7e-53	Protein O-linked-mannose beta-1,2-N-acetylglucosaminyltransferase 1 [Zootermopsis nevadensis]	.	.	.	.	Q5EAB6	166	2e-45	Protein O-linked-mannose beta-1,2-N-acetylglucosaminyltransferase 1	.	.	.	.	pfam03071	GNT-I	GNT-I family. Alpha-1,3-mannosyl-glycoprotein beta-1,2-N-acetylglucosaminyltransferase (GNT-I, GLCNAC-T I) EC:2.4.1.101 transfers N-acetyl-D-glucosamine from UDP to high-mannose glycoprotein N-oligosaccharide. This is an essential step in the synthesis of complex or hybrid-type N-linked oligosaccharides. The enzyme is an integral membrane protein localized to the Golgi apparatus, and is probably …	GO:0006486|protein glycosylation;	GO:0000139|Golgi membrane;GO:0016021|integral component of membrane;	GO:0008375|acetylglucosaminyltransferase activity;	.	.
VN_GLEAN_10006136	2	5	6	3.91042	6	23	66	32.386	0.120744	-3.04998	0.000627742	0.0666527	down	yes	chrscaffold12945:165556-179834:+	gi|675867472|ref|XP_009019296.1|	793	2e-100	hypothetical protein HELRODRAFT_106350 [Helobdella robusta]	.	.	.	.	Q9QZ11	285	3e-87	Exonuclease 1	SPBC29A10.05	145	4e-38	COG0258	pfam00867	XPG_I	XPG I-region.	GO:0006310|DNA recombination;GO:0002455|humoral immune response mediated by circulating immunoglobulin;GO:0045190|isotype switching;GO:0051321|meiotic cell cycle;GO:0006298|mismatch repair;GO:0006139|nucleobase-containing compound metabolic process;GO:0016446|somatic hypermutation of immunoglobulin genes;	GO:0005737|cytoplasm;GO:0005654|nucleoplasm;GO:0005634|nucleus;	GO:0035312|5'-3' exodeoxyribonuclease activity;GO:0008409|5'-3' exonuclease activity;GO:0003682|chromatin binding;GO:0003677|DNA binding;GO:0051908|double-stranded DNA 5'-3' exodeoxyribonuclease activity;GO:0048256|flap endonuclease activity;GO:0046872|metal ion binding;GO:0045145|single-stranded DNA 5'-3' exodeoxyribonuclease activity;	K10746	EXO1; exonuclease 1 [EC:3.1.-.-]
VN_GLEAN_10002847	180	311	187	199.06	396	266	298	352.636	0.564492	-0.824975	0.0170814	0.534324	down	yes	chrscaffold21828:83546-84506:-	gi|194884177|ref|XP_001976172.1|	392	1e-44	GG20148 [Drosophila erecta]	.	.	.	.	A0PJW6	81.6	3e-18	Transmembrane protein 223	.	.	.	.	pfam14640	TMEM223	Transmembrane protein 223.	GO:0007399|nervous system development;	GO:0016021|integral component of membrane;GO:0005739|mitochondrion;	.	.	.
VN_GLEAN_10000725	439	727	425	467.362	207	288	210	255.01	1.83273	0.87399	0.00603855	0.314958	up	yes	chrscaffold17861:30963-38111:+	gi|46561850|gb|AAT01142.1|	279	1e-23	proteoliaisin [Lytechinus variegatus]	gi|556717427|ref|XM_005954562.1|	33	6e-06	PREDICTED: Pantholops hodgsonii low density lipoprotein receptor-related protein 12 (LRP12), partial mRNA	P35953	91.3	2e-18	Very low-density lipoprotein receptor	.	.	.	.	pfam00057	Ldl_recept_a	Low-density lipoprotein receptor domain class A.	GO:0008203|cholesterol metabolic process;GO:0048813|dendrite morphogenesis;GO:0006869|lipid transport;GO:0000122|negative regulation of transcription from RNA polymerase II promoter;GO:1900006|positive regulation of dendrite development;GO:0045860|positive regulation of protein kinase activity;GO:0021517|ventral spinal cord development;GO:0034447|very-low-density lipoprotein particle clearance;	GO:0005905|coated pit;GO:0016021|integral component of membrane;GO:0043235|receptor complex;GO:0034361|very-low-density lipoprotein particle;	GO:0005509|calcium ion binding;GO:0001948|glycoprotein binding;GO:0034437|glycoprotein transporter activity;GO:0038025|reelin receptor activity;GO:0034189|very-low-density lipoprotein particle binding;GO:0030229|very-low-density lipoprotein particle receptor activity;	.	.
VN_GLEAN_10002848	0	0	0	0	20	0	6	10.0604	#NAME?	#NAME?	0.00491461	0.286493	down	yes	chrscaffold21828:85965-88668:+	.	.	.	.	.	.	.	.	.	.	.	.	.	.	.	.	pfam08445	FR47	FR47-like protein. The members of this family are similar to the C-terminal region of the D. melanogaster hypothetical protein FR47. This protein has been found to consist of two N-acyltransferase-like domains swapped with the C-terminal strands.	.	.	.	.	.
VN_GLEAN_10006903	625	589	651	572.822	18	1077	1552	901.727	0.635251	-0.654602	0.0255797	0.654324	down	yes	chrscaffold15840:444597-462394:-	gi|632942253|ref|XP_007886311.1|	731	2e-89	PREDICTED: acyl-coenzyme A thioesterase 1-like [Callorhinchus milii]	.	.	.	.	P49753	270	2e-84	Acyl-coenzyme A thioesterase 2, mitochondrial	CAC3407	93.6	2e-20	COG1073	pfam08840	BAAT_C	BAAT / Acyl-CoA thioester hydrolase C terminal. This catalytic domain is found at the C terminal of acyl-CoA thioester hydrolases and bile acid-CoA:amino acid N-acetyltransferases (BAAT).	GO:0006637|acyl-CoA metabolic process;GO:0001676|long-chain fatty acid metabolic process;GO:0035338|long-chain fatty-acyl-CoA biosynthetic process;GO:0000038|very long-chain fatty acid metabolic process;	GO:0070062|extracellular exosome;GO:0005759|mitochondrial matrix;GO:0005739|mitochondrion;	GO:0047617|acyl-CoA hydrolase activity;GO:0052689|carboxylic ester hydrolase activity;GO:0016290|palmitoyl-CoA hydrolase activity;GO:0005102|receptor binding;	K01068	ACOT1_2_4; acyl-coenzyme A thioesterase 1/2/4 [EC:3.1.2.2]
VN_GLEAN_10001967	605	952	641	650.668	491	216	274	365.361	1.78089	0.8326	0.029551	0.699428	up	yes	chrscaffold9895:6361-13221:+	gi|646701562|gb|KDR11224.1|	1765	0	Inactive ubiquitin carboxyl-terminal hydrolase 54 [Zootermopsis nevadensis]	gi|573886212|ref|XM_006630897.1|	90	6e-37	PREDICTED: Lepisosteus oculatus inactive ubiquitin carboxyl-terminal hydrolase 54-like (LOC102682505), mRNA	Q8BL06	344	5e-95	Inactive ubiquitin carboxyl-terminal hydrolase 54	.	.	.	.	pfam00443	UCH	Ubiquitin carboxyl-terminal hydrolase.	GO:0016579|protein deubiquitination;	.	GO:0036459|ubiquitinyl hydrolase activity;	.	.
VN_GLEAN_10000730	270	418	299	293.086	575	685	231	551.162	0.53176	-0.911153	0.00785928	0.359471	down	yes	chrscaffold18620:35909-55817:+	gi|749732219|ref|XP_011139066.1|	388	3e-35	PREDICTED: PH-interacting protein isoform X3 [Harpegnathos saltator]	.	.	.	.	Q8WWQ0	142	3e-33	PH-interacting protein	SPAC631.02	62.8	3e-09	COG5076	pfam00439	Bromodomain	Bromodomain. Bromodomains are 110 amino acid long domains, that are found in many chromatin associated proteins. Bromodomains can interact specifically with acetylated lysine.	GO:0007010|cytoskeleton organization;GO:0008286|insulin receptor signaling pathway;GO:0043066|negative regulation of apoptotic process;GO:2001237|negative regulation of extrinsic apoptotic signaling pathway;GO:0008284|positive regulation of cell proliferation;GO:0043568|positive regulation of insulin-like growth factor receptor signaling pathway;GO:0045840|positive regulation of mitotic nuclear d…	GO:0070062|extracellular exosome;GO:0005634|nucleus;	GO:0005158|insulin receptor binding;GO:0070577|lysine-acetylated histone binding;	K11797	PHIP, WDR11; PH-interacting protein
VN_GLEAN_10004739	784	1108	922	843.578	975	1487	1160	1303.82	0.647003	-0.628156	0.0222974	0.616168	down	yes	chrscaffold566:222878-224104:+	gi|557021270|ref|XP_006010934.1|	1182	4e-157	PREDICTED: alpha-1,3/1,6-mannosyltransferase ALG2-like [Latimeria chalumnae]	.	.	.	.	Q9H553	402	9e-136	Alpha-1,3/1,6-mannosyltransferase ALG2	YGL065c	314	8e-101	COG0438	pfam00534	Glycos_transf_1	Glycosyl transferases group 1. Mutations in this domain of human PIGA lead to disease (Paroxysmal Nocturnal haemoglobinuria). Members of this family transfer activated sugars to a variety of substrates, including glycogen, Fructose-6-phosphate and lipopolysaccharides. Members of this family transfer UDP, ADP, GDP or CMP linked sugars. The eukaryotic glycogen synthases may be distant members of th…	GO:0006488|dolichol-linked oligosaccharide biosynthetic process;GO:0033577|protein glycosylation in endoplasmic reticulum;GO:0051592|response to calcium ion;	GO:0005737|cytoplasm;GO:0005789|endoplasmic reticulum membrane;GO:0016021|integral component of membrane;GO:0016020|membrane;GO:0005634|nucleus;GO:0048471|perinuclear region of cytoplasm;	GO:0000033|alpha-1,3-mannosyltransferase activity;GO:0048306|calcium-dependent protein binding;GO:0004378|GDP-Man:Man1GlcNAc2-PP-Dol alpha-1,3-mannosyltransferase activity;GO:0046982|protein heterodimerization activity;GO:0047485|protein N-terminus binding;	K03843	ALG2; alpha-1,3/alpha-1,6-mannosyltransferase [EC:2.4.1.132 2.4.1.257]
VN_GLEAN_10006900	11	47	22	22.5175	40	45	109	68.1226	0.330544	-1.59708	0.0123098	0.462997	down	yes	chrscaffold15840:340614-355796:+	gi|725569409|ref|XP_010337426.1|	589	3e-70	PREDICTED: clusterin-associated protein 1 isoform X2 [Saimiri boliviensis boliviensis]	.	.	.	.	Q6AYJ5	194	6e-57	Clusterin-associated protein 1	.	.	.	.	pfam10234	Cluap1	Clusterin-associated protein-1. This protein is conserved from worms to humans. The protein of 413 amino acids contains a central coiled-coil domain, possibly the region that binds to clusterin. Cluap1 expression is highest in the nucleus and gradually increases during late S to G2/M phases of the cell cycle and returns to the basal level in the G0/G1 phases. In addition, it is upregulated in col…	GO:0042384|cilium assembly;	GO:0005813|centrosome;GO:0005929|cilium;GO:0030992|intraciliary transport particle B;GO:0005634|nucleus;	.	.	.
VN_GLEAN_10002592	271	417	272	284.063	351	685	934	693.092	0.409849	-1.28683	3.73132e-05	0.0082172	down	yes	chrscaffold5715:28706-46210:-	gi|156552246|ref|XP_001606515.1|	500	2e-55	PREDICTED: lipase 3-like [Nasonia vitripennis]	.	.	.	.	P80035	166	2e-45	Gastric triacylglycerol lipase	SPBC16A3.12c	72.8	3e-13	COG0596	pfam00561	Abhydrolase_1	alpha/beta hydrolase fold. This catalytic domain is found in a very wide range of enzymes.	GO:0016042|lipid catabolic process;	GO:0005576|extracellular region;	GO:0004806|triglyceride lipase activity;	K14452	LIPF; gastric triacylglycerol lipase [EC:3.1.1.3]
VN_GLEAN_10003061	1036	991	876	884.485	1176	1637	989	1381.59	0.640193	-0.643422	0.0166992	0.53098	down	yes	chrscaffold5554:194737-201263:+	gi|443687963|gb|ELT90787.1|	997	1e-131	hypothetical protein CAPTEDRAFT_89899 [Capitella teleta]	.	.	.	.	Q54HH2	279	4e-90	Probable serine racemase	YKL218c	214	2e-65	COG1171	pfam00291	PALP	Pyridoxal-phosphate dependent enzyme. Members of this family are all pyridoxal-phosphate dependent enzymes. This family includes: serine dehydratase EC:4.2.1.13 P20132, threonine dehydratase EC:4.2.1.16, tryptophan synthase beta chain EC:4.2.1.20, threonine synthase EC:4.2.99.2, cysteine synthase EC:4.2.99.8 P11096, cystathionine beta-synthase EC:4.2.1.22, 1-aminocyclopropane-1-carboxylate deamin…	GO:0070179|D-serine biosynthetic process;GO:0006563|L-serine metabolic process;GO:0018249|protein dehydration;	GO:0005737|cytoplasm;	GO:0005524|ATP binding;GO:0008721|D-serine ammonia-lyase activity;GO:0003941|L-serine ammonia-lyase activity;GO:0000287|magnesium ion binding;GO:0030170|pyridoxal phosphate binding;GO:0030378|serine racemase activity;	K12235	SRR; serine racemase [EC:5.1.1.18]
VN_GLEAN_10004416	1329	2166	1233	1388.31	720	574	813	762.803	1.82001	0.863946	0.00241469	0.179318	up	yes	chrscaffold26300:108490-124227:+	gi|558097265|ref|XP_006081347.1|	1358	2e-175	PREDICTED: dimethylglycine dehydrogenase, mitochondrial isoform X2 [Myotis lucifugus]	.	.	.	.	Q9DBT9	516	4e-172	Dimethylglycine dehydrogenase, mitochondrial	mll1653_1	186	1e-51	COG0665	pfam01571	GCV_T	Aminomethyltransferase folate-binding domain. This is a family of glycine cleavage T-proteins, part of the glycine cleavage multienzyme complex (GCV) found in bacteria and the mitochondria of eukaryotes. GCV catalyses the catabolism of glycine in eukaryotes. The T-protein is an aminomethyl transferase.	GO:0006579|amino-acid betaine catabolic process;GO:0006544|glycine metabolic process;	GO:0005739|mitochondrion;	GO:0047865|dimethylglycine dehydrogenase activity;GO:0044822|poly(A) RNA binding;	K00315	DMGDH; dimethylglycine dehydrogenase [EC:1.5.8.4]
VN_GLEAN_10004414	20071	58403	18595	27182.6	7537	11741	13090	11529	2.35777	1.23742	0.000589089	0.0660891	up	yes	chrscaffold26300:96393-102810:-	gi|443711829|gb|ELU05417.1|	1585	0	hypothetical protein CAPTEDRAFT_177589 [Capitella teleta]	.	.	.	.	Q5I597	594	0	Betaine--homocysteine S-methyltransferase 1	BS_yitJ_1	104	9e-25	COG0646	pfam02574	S-methyl_trans	Homocysteine S-methyltransferase. This is a family of related homocysteine S-methyltransferases enzymes: 5-methyltetrahydrofolate--homocysteine S-methyltransferases also known EC:2.1.1.13; Betaine--homocysteine S-methyltransferase (vitamin B12 dependent), EC:2.1.1.5,; and Homocysteine S-methyltransferase, EC:2.1.1.10,.	GO:0006579|amino-acid betaine catabolic process;GO:0071267|L-methionine salvage;	GO:0005829|cytosol;GO:0070062|extracellular exosome;	GO:0047150|betaine-homocysteine S-methyltransferase activity;GO:0008898|S-adenosylmethionine-homocysteine S-methyltransferase activity;GO:0008270|zinc ion binding;	K00544	BHMT; betaine-homocysteine S-methyltransferase [EC:2.1.1.5]
VN_GLEAN_10003314	0	0	0	0	0	2	18	6.65856	#NAME?	#NAME?	0.0253344	0.654324	down	yes	chrscaffold12798:14059-50647:-	.	.	.	.	.	.	.	.	.	.	.	.	.	.	.	.	pfam00069	Pkinase	Protein kinase domain.	.	.	.	.	.
VN_GLEAN_10004743	16	68	9	24.8981	5	8	3	5.84409	4.26039	2.09099	0.0376833	0.767346	up	yes	chrscaffold20319:139863-147576:+	gi|675380419|gb|KFM73321.1|	337	3e-35	Tetraspanin-15, partial [Stegodyphus mimosarum]	.	.	.	.	.	.	.	.	.	.	.	.	pfam00335	Tetraspannin	Tetraspanin family.	.	.	.	.	.
VN_GLEAN_10005470	4504	8198	4046	4867.94	2825	1795	3395	2898.84	1.67927	0.747833	0.00700285	0.341146	up	yes	chrscaffold3721:138930-231709:-	gi|498923911|ref|XP_004517321.1|	931	7e-109	PREDICTED: GTP cyclohydrolase 1 isoform X1 [Ceratitis capitata]	gi|585690156|ref|XM_006894343.1|	101	8e-43	PREDICTED: Elephantulus edwardii GTP cyclohydrolase 1 (GCH1), mRNA	P48596	343	2e-103	GTP cyclohydrolase 1	slr0426	245	3e-71	COG0302	pfam01227	GTP_cyclohydroI	GTP cyclohydrolase I. This family includes GTP cyclohydrolase enzymes and a family of related bacterial proteins.	GO:0035998|7,8-dihydroneopterin 3'-triphosphate biosynthetic process;GO:0048072|compound eye pigmentation;GO:0048067|cuticle pigmentation;GO:0009880|embryonic pattern specification;GO:0008363|larval chitin-based cuticle development;GO:0035185|preblastoderm mitotic cell cycle;GO:0006728|pteridine biosynthetic process;GO:2000274|regulation of epithelial cell migration, open tracheal system;GO:00430…	GO:0005737|cytoplasm;	GO:0005525|GTP binding;GO:0003934|GTP cyclohydrolase I activity;GO:0060308|GTP cyclohydrolase I regulator activity;GO:0008270|zinc ion binding;	K01495	GCH1, folE; GTP cyclohydrolase I [EC:3.5.4.16]
VN_GLEAN_10007531	2	31	8	10.8853	80	16	168	93.51	0.116408	-3.10274	0.014863	0.492788	down	yes	chrscaffold1808:64316-65100:+	gi|524874169|ref|XP_005093824.1|	188	3e-14	PREDICTED: uncharacterized protein LOC101853448 [Aplysia californica]	.	.	.	.	.	.	.	.	.	.	.	.	pfam05050	Methyltransf_21	Methyltransferase FkbM domain. This family has members from bacteria to human, and appears to be a methyltransferase.	.	.	.	.	.
VN_GLEAN_10005073	371	951	330	466.677	187	87	81	133.106	3.50605	1.80985	0.00325042	0.214744	up	yes	chrscaffold5009:180704-211674:-	gi|405950252|gb|EKC18251.1|	1916	0	Multiple epidermal growth factor-like domains 6 [Crassostrea gigas]	.	.	.	.	O88281	526	5e-161	Multiple epidermal growth factor-like domains protein 6	.	.	.	.	pfam14670	FXa_inhibition	Coagulation Factor Xa inhibitory site. This short domain on coagulation enzyme factor Xa is found to be the target for a potent inhibitor of coagulation, TAK-442.	.	GO:0005576|extracellular region;	GO:0005509|calcium ion binding;	.	.
VN_GLEAN_10001154	23	2	22	15.652	0	0	1	0.330571	47.3484	5.56524	0.00526488	0.298142	up	yes	chrscaffold4375:59629-60540:-	.	.	.	.	.	.	.	.	.	.	.	.	.	.	.	.	pfam00628	PHD	PHD-finger. PHD folds into an interleaved type of Zn-finger chelating 2 Zn ions in a similar manner to that of the RING and FYVE domains. Several PHD fingers have been identified as binding modules of methylated histone H3.	.	.	.	.	.
VN_GLEAN_10004653	130	176	115	125.215	69	55	58	66.5165	1.88247	0.912628	0.0358687	0.748335	up	yes	chrscaffold4367:103326-113855:-	gi|380019796|ref|XP_003693788.1|	1958	0	PREDICTED: histone demethylase UTY-like [Apis florea]	gi|617459439|ref|XM_007571401.1|	268	4e-136	PREDICTED: Poecilia formosa lysine (K)-specific demethylase 6A (kdm6a), transcript variant X3, mRNA	O15550	628	0	Lysine-specific demethylase 6A	.	.	.	.	pfam02373	JmjC	JmjC domain, hydroxylase. The JmjC domain belongs to the Cupin superfamily. JmjC-domain proteins may be protein hydroxylases that catalyse a novel histone modification. This is confirmed to be a hydroxylase: the human JmjC protein named Tyw5p unexpectedly acts in the biosynthesis of a hypermodified nucleoside, hydroxy-wybutosine, in tRNA-Phe by catalyzing hydroxylation.	GO:0060070|canonical Wnt signaling pathway;GO:0003007|heart morphogenesis;GO:0051568|histone H3-K4 methylation;GO:0001701|in utero embryonic development;GO:0048333|mesodermal cell differentiation;GO:0035264|multicellular organism growth;GO:0001843|neural tube closure;GO:0048570|notochord morphogenesis;GO:0010628|positive regulation of gene expression;GO:0003016|respiratory system process;GO:00325…	GO:0035097|histone methyltransferase complex;GO:0044666|MLL3/4 complex;GO:0005654|nucleoplasm;GO:0005634|nucleus;	GO:0031490|chromatin DNA binding;GO:0051213|dioxygenase activity;GO:0032452|histone demethylase activity;GO:0071558|histone demethylase activity (H3-K27 specific);GO:0046872|metal ion binding;GO:0000978|RNA polymerase II core promoter proximal region sequence-specific DNA binding;	K11447	UTX, UTY; histone demethylase [EC:1.14.11.-]
VN_GLEAN_10004652	126	148	81	105.604	64	38	40	52.5265	2.0105	1.00755	0.0280219	0.691362	up	yes	chrscaffold4367:91739-92443:+	.	.	.	.	.	.	.	.	.	.	.	.	.	.	.	.	pfam05735	TSP_C	Thrombospondin C-terminal region. This region is found at the C-terminus of thrombospondin and related proteins.	.	.	.	.	.
VN_GLEAN_10002577	164	183	198	166.378	296	216	336	307.106	0.541762	-0.88427	0.0063856	0.327317	down	yes	chrscaffold506:12666-16812:-	gi|699641686|ref|XP_009894371.1|	170	3e-10	PREDICTED: DNA-directed RNA polymerase II subunit RPB1-like [Picoides pubescens]	.	.	.	.	.	.	.	.	.	.	.	.	pfam06873	SerH	Cell surface immobilisation antigen SerH. This family consists of several cell surface immobilisation antigen SerH proteins which seem to be specific to Tetrahymena thermophila. The SerH locus of Tetrahymena thermophila is one of several paralogous loci with genes encoding variants of the major cell surface protein known as the immobilisation antigen (i-ag).	.	.	.	.	.
VN_GLEAN_10002573	15	215	32	67.9448	32	29	12	27.1601	2.50164	1.32287	0.0457019	0.845906	up	yes	chrscaffold10201:149265-165248:+	gi|115291336|gb|ABI93174.1|	579	2e-74	chicadae/profilin [Litopenaeus vannamei]	.	.	.	.	P25843	157	3e-48	Profilin	.	.	.	.	pfam00235	Profilin	Profilin.	GO:0007015|actin filament organization;GO:0030041|actin filament polymerization;GO:0000915|actomyosin contractile ring assembly;GO:0007411|axon guidance;GO:0007420|brain development;GO:0000902|cell morphogenesis;GO:0007391|dorsal closure;GO:0007488|histoblast morphogenesis;GO:0030717|karyosome formation;GO:0035193|larval central nervous system remodeling;GO:0007436|larval salivary gland morphogen…	GO:0015629|actin cytoskeleton;GO:0005938|cell cortex;GO:0005737|cytoplasm;GO:0043005|neuron projection;GO:0048471|perinuclear region of cytoplasm;	GO:0003779|actin binding;GO:0003785|actin monomer binding;	K05759	PFN; profilin
VN_GLEAN_10007276	55	189	59	84.2209	32	27	37	34.7161	2.42599	1.27857	0.0241323	0.637736	up	yes	chrscaffold1474:511811-516251:-	gi|356651196|gb|AET34915.1|	330	3e-30	heat shock protein 21 [Macrobrachium rosenbergii]	.	.	.	.	P02515	51.2	6e-06	Heat shock protein 22	.	.	.	.	pfam00011	HSP20	Hsp20/alpha crystallin family.	GO:0061077|chaperone-mediated protein folding;GO:0008340|determination of adult lifespan;GO:0009408|response to heat;GO:0006979|response to oxidative stress;	.	.	.	.
VN_GLEAN_10003159	66	75	46	55.9111	0	2	1	1.03886	53.8199	5.75007	1.44197e-08	7.94641e-06	up	yes	chrscaffold29313:181387-193681:-	gi|157123020|ref|XP_001659986.1|	722	4e-89	AAEL009364-PA, partial [Aedes aegypti]	.	.	.	.	B5DE93	266	8e-79	Cyclin-dependent kinase 12	.	.	.	.	pfam00069	Pkinase	Protein kinase domain.	GO:0006397|mRNA processing;GO:0070816|phosphorylation of RNA polymerase II C-terminal domain;GO:0043405|regulation of MAP kinase activity;GO:0008380|RNA splicing;	GO:0019908|nuclear cyclin-dependent protein kinase holoenzyme complex;GO:0016607|nuclear speck;	GO:0005524|ATP binding;GO:0004693|cyclin-dependent protein serine/threonine kinase activity;GO:0008353|RNA polymerase II carboxy-terminal domain kinase activity;	K08819	CDK12_13; cyclin-dependent kinase 12/13 [EC:2.7.11.22 2.7.11.23]
VN_GLEAN_10002946	379	536	474	417.444	513	1135	614	812.097	0.514032	-0.96007	0.00189589	0.148329	down	yes	chrscaffold8671:133268-180754:+	gi|321479028|gb|EFX89984.1|	477	7e-51	hypothetical protein DAPPUDRAFT_205172, partial [Daphnia pulex]	.	.	.	.	Q14684	177	2e-45	Ribosomal RNA processing protein 1 homolog B	.	.	.	.	pfam05997	Nop52	Nucleolar protein,Nop52. Nop52 believed to be involved in the generation of 28S rRNA.	GO:0010923|negative regulation of phosphatase activity;GO:0006364|rRNA processing;	GO:0005829|cytosol;GO:0000791|euchromatin;GO:0000792|heterochromatin;GO:0005730|nucleolus;GO:0005634|nucleus;GO:0030687|preribosome, large subunit precursor;GO:0030688|preribosome, small subunit precursor;	GO:0044822|poly(A) RNA binding;	K14849	RRP1; ribosomal RNA-processing protein 1
VN_GLEAN_10002700	45	50	32	38.0608	68	18	192	97.3058	0.391146	-1.35422	0.00823142	0.367715	down	yes	chrscaffold1056:117740-129169:-	gi|646694595|gb|KDR08043.1|	2027	0	hypothetical protein L798_02197 [Zootermopsis nevadensis]	.	.	.	.	.	.	.	.	.	.	.	.	.	.	.	.	.	.	.	.
VN_GLEAN_10002386	28	109	31	46.2984	22	10	16	17.7152	2.61348	1.38597	0.0421103	0.810679	up	yes	chrscaffold23312:5362-12459:+	gi|307168669|gb|EFN61705.1|	267	2e-24	Vitellogenic carboxypeptidase [Camponotus floridanus]	.	.	.	.	C9WMM5	86.7	4e-18	Venom serine carboxypeptidase	.	.	.	.	pfam00450	Peptidase_S10	Serine carboxypeptidase.	.	GO:0005576|extracellular region;	GO:0004185|serine-type carboxypeptidase activity;	K09645	CPVL; vitellogenic carboxypeptidase-like protein [EC:3.4.16.-]
VN_GLEAN_10002737	546	998	570	617.987	452	317	281	387.693	1.59401	0.672662	0.0337212	0.726472	up	yes	chrscaffold3507:74707-86519:-	gi|646703198|gb|KDR12003.1|	2210	0	Integrator complex subunit 2 [Zootermopsis nevadensis]	.	.	.	.	Q9H0H0	81.3	4e-14	Integrator complex subunit 2	.	.	.	.	pfam14750	INTS2	Integrator complex subunit 2. This family of proteins are subunits of the integrator complex involved in snRNA transcription and processing.	GO:0016180|snRNA processing;GO:0042795|snRNA transcription from RNA polymerase II promoter;	GO:0016021|integral component of membrane;GO:0032039|integrator complex;GO:0005622|intracellular;GO:0016020|membrane;GO:0031965|nuclear membrane;GO:0005654|nucleoplasm;	.	K13139	INTS2; integrator complex subunit 2
VN_GLEAN_10005107	2741	3583	2323	2574.78	1174	1548	1667	1573.39	1.63645	0.710571	0.0131277	0.464626	up	yes	chrscaffold7077:265474-266169:+	gi|662206165|ref|XP_008476532.1|	166	4e-11	PREDICTED: putative protein TPRXL [Diaphorina citri]	.	.	.	.	.	.	.	.	.	.	.	.	pfam05760	IER	Immediate early response protein (IER). This family consists of several eukaryotic immediate early response (IER) 2 and 5 proteins. The role of IER5 is unclear although it play an important role in mediating the cellular response to mitogenic signals. Again, little is known about the function of IER2 although it is thought to play a role in mediating the cellular responses to a variety of extrace…	.	.	.	.	.
VN_GLEAN_10002400	248	807	238	359.337	896	568	816	832.747	0.431508	-1.21254	0.0214979	0.610193	down	yes	chrscaffold9709:97470-101965:+	gi|759066915|ref|XP_011342924.1|	495	6e-57	PREDICTED: regulator of microtubule dynamics protein 1-like isoform X1 [Cerapachys biroi]	.	.	.	.	Q4G069	173	6e-50	Regulator of microtubule dynamics protein 1	.	.	.	.	pfam13174	TPR_6	Tetratricopeptide repeat.	.	GO:0005737|cytoplasm;GO:0005874|microtubule;GO:0000922|spindle pole;	.	.	.
VN_GLEAN_10000621	4	1	0	1.58813	0	1	55	18.5355	0.0856801	-3.5449	0.0335586	0.726472	down	yes	chrscaffold12625:32610-33485:-	gi|307181945|gb|EFN69385.1|	497	5e-53	RNA exonuclease 1-like protein [Camponotus floridanus]	.	.	.	.	Q7TT28	166	5e-44	RNA exonuclease 1 homolog	SPAC637.09	116	5e-28	COG0847	pfam00929	RNase_T	Exonuclease. This family includes a variety of exonuclease proteins, such as ribonuclease T and the epsilon subunit of DNA polymerase III.;	.	GO:0005634|nucleus;	GO:0004527|exonuclease activity;GO:0003676|nucleic acid binding;	K14570	REX1, REXO1, RNH70; RNA exonuclease 1 [EC:3.1.-.-]
VN_GLEAN_10000622	332	243	290	268.507	232	364	1016	558.461	0.480798	-1.0565	0.00775705	0.357546	down	yes	chrscaffold12625:42425-43297:-	gi|795051560|ref|XP_011870235.1|	498	4e-53	PREDICTED: RNA exonuclease 1 homolog [Vollenhovia emeryi]	.	.	.	.	Q7TT28	159	1e-41	RNA exonuclease 1 homolog	SPAC637.09	114	2e-27	COG0847	pfam00929	RNase_T	Exonuclease. This family includes a variety of exonuclease proteins, such as ribonuclease T and the epsilon subunit of DNA polymerase III.;	.	GO:0005634|nucleus;	GO:0004527|exonuclease activity;GO:0003676|nucleic acid binding;	K14570	REX1, REXO1, RNH70; RNA exonuclease 1 [EC:3.1.-.-]
VN_GLEAN_10000177	18	3	13	11.1729	48	25	32	38.8165	0.287839	-1.79667	0.0333912	0.726472	down	yes	chrscaffold35069:19918-23423:+	gi|61652776|gb|AAX47960.1|	524	7e-60	prophenoloxidase activating factor serine proteinase [Scylla serrata]	.	.	.	.	Q9H3S3	140	2e-36	Transmembrane protease serine 5	VC1200	101	1e-23	COG5640	pfam00089	Trypsin	Trypsin.	GO:0006508|proteolysis;	GO:0016021|integral component of membrane;GO:0043025|neuronal cell body;GO:0005886|plasma membrane;	GO:0008233|peptidase activity;GO:0005044|scavenger receptor activity;GO:0004252|serine-type endopeptidase activity;	K09636	TMPRSS5; transmembrane protease, serine 5 (spinesin) [EC:3.4.21.-]
VN_GLEAN_10004678	11329	13388	10736	10680.8	2934	1596	12077	5742.4	1.85999	0.895294	0.028647	0.695244	up	yes	chrscaffold6995:91747-144851:-	gi|321472288|gb|EFX83258.1|	749	6e-158	hypothetical protein DAPPUDRAFT_48062, partial [Daphnia pulex]	gi|387762415|dbj|AB720744.1|	41	8e-10	Gryllus bimaculatus DAT mRNA for high-affinity dopamine transporter, complete cds	Q29GB8	244	1e-66	Sodium-dependent nutrient amino acid transporter 1	VC2012	120	2e-27	COG0733	pfam00209	SNF	Sodium:neurotransmitter symporter family.	GO:0042940|D-amino acid transport;GO:0015804|neutral amino acid transport;GO:0006814|sodium ion transport;	GO:0005887|integral component of plasma membrane;	GO:0042943|D-amino acid transmembrane transporter activity;GO:0005328|neurotransmitter:sodium symporter activity;GO:0015175|neutral amino acid transmembrane transporter activity;GO:0005283|sodium:amino acid symporter activity;	K05038	SLC6A5S; solute carrier family 6 (neurotransmitter transporter, amino acid) member 5/7/9/14
VN_GLEAN_10001352	186	122	155	144.48	52	54	92	70.5363	2.04831	1.03444	0.0356442	0.748335	up	yes	chrscaffold16624:17873-25782:+	gi|156393577|ref|XP_001636404.1|	475	1e-52	predicted protein [Nematostella vectensis]	.	.	.	.	Q8BRG8	174	3e-46	Transmembrane protein 209	.	.	.	.	pfam09786	CytochromB561_N	Cytochrome B561, N terminal. Members of this family are found in the N terminal region of cytochrome B561, as well as in various other putative uncharacterized proteins.	.	GO:0016021|integral component of membrane;	.	.	.
VN_GLEAN_10002487	25	8	34	21.8308	4	6	0	3.74025	5.83671	2.54516	0.0301535	0.699428	up	yes	chrscaffold34927:14293-16368:+	gi|699690388|ref|XP_009904897.1|	219	2e-17	PREDICTED: neprilysin [Picoides pubescens]	.	.	.	.	P08049	73.9	8e-14	Neprilysin	ML2613	49.3	3e-06	COG3590	pfam01431	Peptidase_M13	Peptidase family M13. Mammalian enzymes are typically type-II membrane anchored enzymes which are known, or believed to activate or inactivate oligopeptide (pro)-hormones such as opioid peptides. The family also contains a bacterial member believed to be involved with milk protein cleavage.	GO:0050435|beta-amyloid metabolic process;GO:0071345|cellular response to cytokine stimulus;GO:0071492|cellular response to UV-A;GO:0071493|cellular response to UV-B;GO:0046449|creatinine metabolic process;GO:0001822|kidney development;GO:0006518|peptide metabolic process;GO:0006508|proteolysis;GO:0090399|replicative senescence;GO:0019233|sensory perception of pain;	GO:0030424|axon;GO:0005903|brush border;GO:0005737|cytoplasm;GO:0030425|dendrite;GO:0016021|integral component of membrane;GO:0044306|neuron projection terminus;GO:0005886|plasma membrane;GO:0045202|synapse;GO:0008021|synaptic vesicle;	GO:0004222|metalloendopeptidase activity;GO:0042277|peptide binding;GO:0008270|zinc ion binding;	K01389	MME; neprilysin [EC:3.4.24.11]
VN_GLEAN_10002482	636	1153	766	752.008	856	1647	1017	1265.16	0.594398	-0.750498	0.0128024	0.462997	down	yes	chrscaffold3779:15647-34554:-	gi|512934665|ref|XP_004933087.1|	411	9e-42	PREDICTED: nucleolar protein 12 [Bombyx mori]	gi|262401036|gb|FJ774699.1|	77	2e-30	Scylla paramamosain RNA binding motif protein 34-like protein mRNA, partial cds	Q8C5L7	130	6e-33	RNA-binding protein 34	SPAC16E8.06c	114	9e-28	COG0724	pfam00076	RRM_1	RNA recognition motif. (a.k.a. RRM, RBD, or RNP domain). The RRM motif is probably diagnostic of an RNA binding protein. RRMs are found in a variety of RNA binding proteins, including various hnRNP proteins, proteins implicated in regulation of alternative splicing, and protein components of snRNPs. The motif also appears in a few single stranded DNA binding proteins. The RRM structure consists o…	.	GO:0005730|nucleolus;GO:0005634|nucleus;	GO:0000166|nucleotide binding;GO:0044822|poly(A) RNA binding;	K14837	NOP12; nucleolar protein 12
VN_GLEAN_10002738	104	136	89	97.9963	55	37	38	47.8766	2.04685	1.03341	0.0298265	0.699428	up	yes	chrscaffold3507:87808-90681:-	gi|646703198|gb|KDR12003.1|	555	6e-62	Integrator complex subunit 2 [Zootermopsis nevadensis]	.	.	.	.	Q5ZKU4	182	9e-51	Integrator complex subunit 2	.	.	.	.	pfam14750	INTS2	Integrator complex subunit 2. This family of proteins are subunits of the integrator complex involved in snRNA transcription and processing.	GO:0016180|snRNA processing;	GO:0016021|integral component of membrane;GO:0032039|integrator complex;GO:0031965|nuclear membrane;	.	K13139	INTS2; integrator complex subunit 2
VN_GLEAN_10003602	295	774	222	361.752	210	115	163	179.418	2.01626	1.01168	0.0258367	0.654324	up	yes	chrscaffold18705:154105-155363:+	.	.	.	.	.	.	.	.	.	.	.	.	.	.	.	.	pfam02161	Prog_receptor	Progesterone receptor.	.	.	.	.	.
VN_GLEAN_10003601	356	1374	352	571.547	238	248	132	227.579	2.51143	1.32851	0.00568584	0.302462	up	yes	chrscaffold18705:151105-153916:+	gi|156382740|ref|XP_001632710.1|	204	6e-15	predicted protein [Nematostella vectensis]	.	.	.	.	.	.	.	.	.	.	.	.	pfam05403	Plasmodium_HRP	Plasmodium histidine-rich protein (HRPII/III). This family consists of several histidine-rich protein II and III sequence from Plasmodium falciparum.	.	.	.	.	.
VN_GLEAN_10004069	115	43	77	75.1123	10	907	1370	778.128	0.0965295	-3.37289	7.30334e-06	0.0018094	down	yes	chrscaffold2846:9866-22954:+	gi|676421922|ref|XP_009043886.1|	488	2e-55	hypothetical protein LOTGIDRAFT_227971 [Lottia gigantea]	.	.	.	.	A6BM06	95.1	6e-21	1-aminocyclopropane-1-carboxylate oxidase	mlr6892	97.1	3e-22	COG3491	pfam14226	DIOX_N	non-haem dioxygenase in morphine synthesis N-terminal. This is the highly conserved N-terminal region of proteins with 2-oxoglutarate/Fe(II)-dependent dioxygenase activity.	GO:0009693|ethylene biosynthetic process;	.	GO:0009815|1-aminocyclopropane-1-carboxylate oxidase activity;GO:0051213|dioxygenase activity;GO:0046872|metal ion binding;	.	.
VN_GLEAN_10007525	6	41	9	14.9917	0	2	1	1.03886	14.431	3.8511	0.0128446	0.462997	up	yes	chrscaffold1802:1108790-1111909:-	gi|597799534|ref|XP_007241719.1|	346	7e-35	PREDICTED: forkhead box protein L2-like [Astyanax mexicanus]	.	.	.	.	O88470	131	1e-33	Forkhead box protein L2	SPBC4C3.05	100	1e-22	COG5025	pfam00250	Fork_head	Fork head domain.	GO:0006309|apoptotic DNA fragmentation;GO:0048048|embryonic eye morphogenesis;GO:0002074|extraocular skeletal muscle development;GO:0008585|female gonad development;GO:0019101|female somatic sex determination;GO:0060014|granulosa cell differentiation;GO:0042703|menstruation;GO:0000122|negative regulation of transcription from RNA polymerase II promoter;GO:0045892|negative regulation of transcript…	GO:0005634|nucleus;	GO:0043028|cysteine-type endopeptidase regulator activity involved in apoptotic process;GO:0003677|DNA binding;GO:0030331|estrogen receptor binding;GO:0000978|RNA polymerase II core promoter proximal region sequence-specific DNA binding;GO:0003700|transcription factor activity, sequence-specific DNA binding;GO:0001077|transcriptional activator activity, RNA polymerase II core promoter proximal re…	K09405	FOXL; forkhead box protein L
VN_GLEAN_10006804	98	206	114	121.38	155	145	299	212.788	0.570426	-0.809888	0.0306487	0.705577	down	yes	chrscaffold3344:605313-612887:+	.	.	.	.	.	.	.	.	.	.	.	.	.	.	.	.	pfam10545	MADF_DNA_bdg	Alcohol dehydrogenase transcription factor Myb/SANT-like. The myb/SANT-like domain in Adf-1 (MADF) is an approximately 80-amino-acid module that directs sequence specific DNA binding to a site consisting of multiple tri-nucleotide repeats. The MADF domain is found in one or more copies in eukaryotic and viral proteins and is often associated with the BESS domain. It is likely that the MADF domain…	.	.	.	.	.
VN_GLEAN_10000161	100	192	97	112.92	235	113	219	207.317	0.544672	-0.876539	0.0308527	0.705577	down	yes	chrscaffold27673:5613-7322:-	gi|471231003|ref|XP_004036708.1|	153	7e-08	kelch motif family protein, putative [Ichthyophthirius multifiliis]	.	.	.	.	.	.	.	.	.	.	.	.	pfam13639	zf-RING_2	Ring finger domain.	.	.	.	.	.
VN_GLEAN_10006695	38	102	30	47.6293	16	11	23	17.9603	2.65192	1.40704	0.0291159	0.699428	up	yes	chrscaffold149:25001-108304:+	gi|195164894|ref|XP_002023281.1|	5267	0	GL21044 [Drosophila persimilis]	gi|374095291|gb|JN809809.1|	775	0	Cancer borealis voltage-dependent L-type calcium channel alpha-1 subunit mRNA, partial cds	Q01815	67.4	1e-09	Voltage-dependent L-type calcium channel subunit alpha-1C	.	.	.	.	pfam00520	Ion_trans	Ion transport protein. This family contains Sodium, Potassium, Calcium ion channels. This family is 6 transmembrane helices in which the last two helices flank a loop which determines ion selectivity. In some sub-families (e.g. Na channels) the domain is repeated four times, whereas in others (e.g. K channels) the protein forms as a tetramer in the membrane. A bacterial structure of the protein i…	GO:0007628|adult walking behavior;GO:0017156|calcium ion-dependent exocytosis;GO:0070588|calcium ion transmembrane transport;GO:0061577|generation of L-type calcium current;GO:0006816|calcium ion transport;GO:0043010|camera-type eye development;GO:0061337|cardiac conduction;GO:0086002|cardiac muscle cell action potential involved in contraction;GO:0006874|cellular calcium ion homeostasis;GO:00072…	GO:0002095|caveolar macromolecular signaling complex;GO:0005737|cytoplasm;GO:0043198|dendritic shaft;GO:0016021|integral component of membrane;GO:1990454|L-type voltage-gated calcium channel complex;GO:0016020|membrane;GO:0043025|neuronal cell body;GO:0005886|plasma membrane;GO:0014069|postsynaptic density;GO:0030315|T-tubule;GO:0005891|voltage-gated calcium channel complex;GO:0030018|Z disc;	GO:0051393|alpha-actinin binding;GO:0005516|calmodulin binding;GO:0019899|enzyme binding;GO:0008331|high voltage-gated calcium channel activity;GO:0046872|metal ion binding;GO:0005245|voltage-gated calcium channel activity;GO:0086056|voltage-gated calcium channel activity involved in AV node cell action potential;GO:0086007|voltage-gated calcium channel activity involved in cardiac muscle cell ac…	K04850	CACNA1C; voltage-dependent calcium channel L type alpha-1C
VN_GLEAN_10002544	76	296	70	120.926	26	54	24	37.5575	3.21976	1.68695	0.00454886	0.270475	up	yes	chrscaffold29604:83209-85632:-	gi|646716065|gb|KDR19461.1|	1372	3e-174	G-protein coupled receptor Mth2 [Zootermopsis nevadensis]	.	.	.	.	Q95NT6	109	1e-23	G-protein coupled receptor Mth2	.	.	.	.	pfam00002	7tm_2	7 transmembrane receptor (Secretin family). This family is known as Family B, the secretin-receptor family or family 2 of the G-protein-coupled receptors (GCPRs).They have been described in many animal species, but not in plants, fungi or prokaryotes. Three distinct sub-families are recognized. Subfamily B1 contains classical hormone receptors, such as receptors for secretin and glucagon, that ar…	GO:0007166|cell surface receptor signaling pathway;GO:0006950|response to stress;	GO:0016021|integral component of membrane;GO:0005886|plasma membrane;	GO:0004930|G-protein coupled receptor activity;	.	.
VN_GLEAN_10005841	45	121	28	53.9126	100	148	111	129.491	0.416342	-1.26416	0.0495297	0.881748	down	yes	chrscaffold9625:301988-320152:-	gi|195117582|ref|XP_002003326.1|	184	6e-13	GI17852 [Drosophila mojavensis]	.	.	.	.	Q80WK7	53.9	4e-07	Equilibrative nucleoside transporter 3	.	.	.	.	pfam01733	Nucleoside_tran	Nucleoside transporter. This is a family of nucleoside transporters. In mammalian cells nucleoside transporters transport nucleoside across the plasma membrane and are essential for nucleotide synthesis via the salvage pathways for cells that lack their own de novo synthesis pathways. Also in this family is mouse and human nucleolar protein HNP36, a protein of unknown function; although it has be…	GO:0015858|nucleoside transport;	GO:0016021|integral component of membrane;GO:0031902|late endosome membrane;GO:0005765|lysosomal membrane;	GO:0005337|nucleoside transmembrane transporter activity;	K15014	SLC29A1_2_3, ENT1_2_3; solute carrier family 29 (equilibrative nucleoside transporter), member 1/2/3
VN_GLEAN_10001617	333	435	337	331.234	231	910	628	623.157	0.531541	-0.911747	0.00502244	0.289095	down	yes	chrscaffold7261:49531-52180:+	gi|321471179|gb|EFX82152.1|	456	7e-51	hypothetical protein DAPPUDRAFT_302543 [Daphnia pulex]	gi|158287805|ref|XM_001688190.1|	38	7e-09	Anopheles gambiae str. PEST AGAP010986-PA (AgaP_AGAP010986) mRNA, complete cds	P0DMN0	113	1e-27	Sulfotransferase 1A4	.	.	.	.	pfam00685	Sulfotransfer_1	Sulfotransferase domain.	GO:0006584|catecholamine metabolic process;GO:0008202|steroid metabolic process;	GO:0005737|cytoplasm;	GO:0004062|aryl sulfotransferase activity;	K01014	SULT1A; aryl sulfotransferase [EC:2.8.2.1]
VN_GLEAN_10001306	30719	27361	29779	27020.6	32240	51695	50125	47897.3	0.564136	-0.825884	0.00221072	0.166392	down	yes	chrscaffold25695:31499-34251:+	gi|217418241|gb|ACK44247.1|	316	2e-31	vitelline membrane outer layer 1-like protein [Scylla paramamosain]	.	.	.	.	.	.	.	.	.	.	.	.	pfam03762	VOMI	Vitelline membrane outer layer protein I (VOMI). VOMI binds tightly to ovomucin fibrils of the egg yolk membrane. The structure that consists of three beta-sheets forming Greek key motifs, which are related by an internal pseudo three-fold symmetry. Furthermore, the structure of VOMI has strong similarity to the structure of the delta-endotoxin, as well as a carbohydrate-binding site in the top r…	.	.	.	.	.
VN_GLEAN_10006372	66	13	41	39.2008	8	3	9	7.26835	5.39335	2.43118	0.00859806	0.370464	up	yes	chrscaffold9156:106165-130996:+	gi|675386517|gb|KFM79414.1|	1139	9e-129	Zinc finger protein 521, partial [Stegodyphus mimosarum]	.	.	.	.	Q96K83	57.4	2e-06	Zinc finger protein 521	.	.	.	.	pfam13465	zf-H2C2_2	Zinc-finger double domain.	GO:0048663|neuron fate commitment;GO:0006355|regulation of transcription, DNA-templated;GO:0006351|transcription, DNA-templated;	GO:0005634|nucleus;	GO:0003677|DNA binding;GO:0046872|metal ion binding;GO:0019904|protein domain specific binding;	.	.
VN_GLEAN_10003379	4105	4228	2709	3320.33	4852	2790	8106	5627.14	0.590057	-0.761074	0.012833	0.462997	down	yes	chrscaffold1050:37885-67602:-	gi|444705915|gb|ELW47293.1|	153	1e-09	Leucine-rich PPR motif-containing protein, mitochondrial [Tupaia chinensis]	.	.	.	.	Q6PB66	60.1	8e-10	Leucine-rich PPR motif-containing protein, mitochondrial	SPAC1805.13	45.1	2e-06	COG2163	pfam04735	Baculo_helicase	Baculovirus DNA helicase.	GO:0051028|mRNA transport;GO:0000961|negative regulation of mitochondrial RNA catabolic process;GO:0070129|regulation of mitochondrial translation;GO:0006355|regulation of transcription, DNA-templated;GO:0006351|transcription, DNA-templated;	GO:0000794|condensed nuclear chromosome;GO:0005737|cytoplasm;GO:0005856|cytoskeleton;GO:0030529|ribonucleoprotein complex;GO:0016020|membrane;GO:0005874|microtubule;GO:0042645|mitochondrial nucleoid;GO:0005739|mitochondrion;GO:0005637|nuclear inner membrane;GO:0005640|nuclear outer membrane;GO:0005654|nucleoplasm;GO:0005634|nucleus;GO:0048471|perinuclear region of cytoplasm;	GO:0048487|beta-tubulin binding;GO:0044822|poly(A) RNA binding;GO:0003723|RNA binding;GO:0003697|single-stranded DNA binding;GO:0031625|ubiquitin protein ligase binding;	K17964	LRPPRC; leucine-rich PPR motif-containing protein, mitochondrial
VN_GLEAN_10000290	6948	7167	6183	6162.06	4440	2114	3430	3675.6	1.67648	0.745432	0.035058	0.744482	up	yes	chrscaffold30649:15241-16356:+	.	.	.	.	.	.	.	.	.	.	.	.	.	.	.	.	pfam04929	Herpes_DNAp_acc	Herpes DNA replication accessory factor. Replicative DNA polymerases are capable of polymerising tens of thousands of nucleotides without dissociating from their DNA templates. The high processivity of these polymerases is dependent upon accessory proteins that bind to the catalytic subunit of the polymerase or to the substrate. The Epstein-Barr virus (EBV) BMRF1 protein is an essential component…	.	.	.	.	.
VN_GLEAN_10005490	1102176	904442	1044612	942714	1972561	1146541	1632210	1.74222e+06	0.541101	-0.88603	0.00761741	0.356639	down	yes	chrscaffold809:177223-179280:-	gi|57901141|gb|AAW57890.1|	2799	0	hemocyanin subunit 2 [Metacarcinus magister]	gi|57901140|gb|AY861677.1|	851	0	Cancer magister hemocyanin subunit 2 (Hc2) mRNA, complete cds	P04254	762	0	Hemocyanin A chain	.	.	.	.	pfam00372	Hemocyanin_M	Hemocyanin, copper containing domain. This family includes arthropod hemocyanins and insect larval storage proteins.	.	GO:0005615|extracellular space;	GO:0046872|metal ion binding;GO:0016491|oxidoreductase activity;GO:0005344|oxygen transporter activity;	.	.
VN_GLEAN_10004938	2656	3684	2157	2514.6	1055	1528	2000	1628.33	1.54428	0.626933	0.0285335	0.695244	up	yes	chrscaffold7175:321324-340015:+	gi|546678474|gb|ERL89082.1|	1260	7e-152	hypothetical protein D910_06459 [Dendroctonus ponderosae]	.	.	.	.	Q3U1N2	358	6e-104	Sterol regulatory element-binding protein 2	.	.	.	.	pfam00010	HLH	Helix-loop-helix DNA-binding domain.	GO:0009267|cellular response to starvation;GO:0008203|cholesterol metabolic process;GO:0090370|negative regulation of cholesterol efflux;GO:0000122|negative regulation of transcription from RNA polymerase II promoter;GO:0010886|positive regulation of cholesterol storage;GO:1903955|positive regulation of protein targeting to mitochondrion;GO:0045944|positive regulation of transcription from RNA po…	GO:0005737|cytoplasm;GO:0005783|endoplasmic reticulum;GO:0012507|ER to Golgi transport vesicle membrane;GO:0000139|Golgi membrane;GO:0016020|membrane;GO:0005654|nucleoplasm;GO:0005634|nucleus;GO:0032937|SREBP-SCAP-Insig complex;	GO:0003677|DNA binding;GO:0070888|E-box binding;GO:0008022|protein C-terminus binding;GO:0000978|RNA polymerase II core promoter proximal region sequence-specific DNA binding;GO:0043565|sequence-specific DNA binding;GO:0003700|transcription factor activity, sequence-specific DNA binding;GO:0044212|transcription regulatory region DNA binding;GO:0001078|transcriptional repressor activity, RNA polym…	K09107	SREBP2, SREBF2; sterol regulatory element-binding transcription factor 2
VN_GLEAN_10005515	1714	2739	1303	1680.31	566	769	1159	884.045	1.90071	0.926539	0.00130348	0.119238	up	yes	chrscaffold5242:165783-172078:+	gi|765165577|ref|XP_011491731.1|	531	5e-63	PREDICTED: sarcosine dehydrogenase, mitochondrial-like [Oryzias latipes]	.	.	.	.	Q9UL12	199	7e-58	Sarcosine dehydrogenase, mitochondrial	.	.	.	.	pfam01266	DAO	FAD dependent oxidoreductase. This family includes various FAD dependent oxidoreductases: Glycerol-3-phosphate dehydrogenase EC:1.1.99.5, Sarcosine oxidase beta subunit EC:1.5.3.1, D-alanine oxidase EC:1.4.99.1, D-aspartate oxidase EC:1.4.3.1.	GO:0042426|choline catabolic process;	GO:0005759|mitochondrial matrix;GO:0005739|mitochondrion;	GO:0008480|sarcosine dehydrogenase activity;	K00314	SARDH; sarcosine dehydrogenase [EC:1.5.8.3]
VN_GLEAN_10001058	291	329	312	282.978	572	403	345	487.768	0.580149	-0.785505	0.0145052	0.492788	down	yes	chrscaffold24624:49877-69252:-	gi|755968671|ref|XP_011306231.1|	367	4e-34	PREDICTED: mucin-2 [Fopius arisanus]	gi|195145901|ref|XM_002013893.1|	83	1e-33	Drosophila persimilis GL24408 (Dper\GL24408), mRNA	.	.	.	.	.	.	.	.	pfam00093	VWC	von Willebrand factor type C domain. The high cutoff was used to prevent overlap with pfam00094.	.	.	.	.	.
VN_GLEAN_10006159	610	1339	514	703.231	129	136	233	177.283	3.96672	1.98795	1.19345e-07	5.45864e-05	up	yes	chrscaffold2249:36004-70369:-	gi|675370520|gb|KFM63422.1|	702	3e-79	putative inorganic phosphate cotransporter, partial [Stegodyphus mimosarum]	.	.	.	.	O61369	254	7e-74	Putative inorganic phosphate cotransporter	.	.	.	.	pfam07690	MFS_1	Major Facilitator Superfamily.	GO:0006814|sodium ion transport;	GO:0016021|integral component of membrane;	GO:0015114|phosphate ion transmembrane transporter activity;GO:0015293|symporter activity;	.	.
VN_GLEAN_10006080	177	342	131	186.652	70	85	21	65.3135	2.85778	1.5149	0.00291449	0.199212	up	yes	chrscaffold7399:469834-471987:-	gi|646721775|gb|KDR23005.1|	1563	0	Hexosaminidase domain-containing protein [Zootermopsis nevadensis]	.	.	.	.	Q8WVB3	320	5e-99	Hexosaminidase D	.	.	.	.	pfam00728	Glyco_hydro_20	Glycosyl hydrolase family 20, catalytic domain. This domain has a TIM barrel fold.	GO:0005975|carbohydrate metabolic process;	GO:0005737|cytoplasm;GO:0005634|nucleus;	GO:0004563|beta-N-acetylhexosaminidase activity;GO:0015929|hexosaminidase activity;	K14459	HEX; hexosaminidase [EC:3.2.1.52]
VN_GLEAN_10007138	66	69	58	58.5095	141	123	34	111.742	0.523614	-0.933423	0.0472583	0.8567	down	yes	chrscaffold6043:647913-653017:+	.	.	.	.	.	.	.	.	.	.	.	.	.	.	.	.	pfam05551	zf-His_Me_endon	Zinc-binding loop region of homing endonuclease. This domain is the short zinc-binding loops region of a number of much longer chain homing endonucleases. Such loops are probably stabilized by the zinc and may be viewed as small but separate domains. The common structural feature of these domains is that at least three zinc ligands lie very close to each other in the sequence and are not incorpor…	.	.	.	.	.
VN_GLEAN_10003340	99	105	147	108.388	1291	220	258	684.567	0.158331	-2.65898	1.47007e-08	7.94641e-06	down	yes	chrscaffold9658:120640-146625:-	gi|321469651|gb|EFX80630.1|	686	3e-79	hypothetical protein DAPPUDRAFT_224487 [Daphnia pulex]	.	.	.	.	P19222	241	2e-70	Carboxypeptidase A2	YHR132c	123	4e-29	COG2866	pfam00246	Peptidase_M14	Zinc carboxypeptidase.	.	GO:0005615|extracellular space;	GO:0004181|metallocarboxypeptidase activity;GO:0008270|zinc ion binding;	.	.
VN_GLEAN_10005069	0	0	1	0.337676	0	2	31	10.956	0.0308211	-5.01994	0.00742844	0.353356	down	yes	chrscaffold5009:59160-69895:+	gi|443729583|gb|ELU15448.1|	916	5e-120	hypothetical protein CAPTEDRAFT_176376 [Capitella teleta]	.	.	.	.	Q7ZWB7	343	7e-116	Bardet-Biedl syndrome 5 protein homolog	.	.	.	.	pfam07289	DUF1448	Protein of unknown function (DUF1448). This family consists of several eukaryotic proteins of around 375 residues in length. The function of this family is unknown. It appears that this family includes a divergent GRAM domain.	GO:0042384|cilium assembly;GO:0048749|compound eye development;GO:0042051|compound eye photoreceptor development;GO:0007369|gastrulation;GO:0001947|heart looping;GO:0046907|intracellular transport;GO:0070121|Kupffer's vesicle development;GO:0032402|melanosome transport;GO:0051877|pigment granule aggregation in cell center;GO:0072116|pronephros formation;	GO:0034464|BBSome;GO:0036064|ciliary basal body;GO:0060170|ciliary membrane;GO:0005737|cytoplasm;	GO:0032266|phosphatidylinositol-3-phosphate binding;	K16748	BBS5; Bardet-Biedl syndrome 5 protein
VN_GLEAN_10004394	36	52	25	33.1535	10	8	12	10.8385	3.05887	1.613	0.0454497	0.845237	up	yes	chrscaffold29587:71928-78473:-	gi|646717888|gb|KDR20568.1|	193	5e-15	Tyrosine-protein phosphatase 99A, partial [Zootermopsis nevadensis]	.	.	.	.	P35832	52.4	2e-07	Tyrosine-protein phosphatase 99A	.	.	.	.	pfam00041	fn3	Fibronectin type III domain.	GO:0007414|axonal defasciculation;GO:0007415|defasciculation of motor neuron axon;GO:0008045|motor neuron axon guidance;GO:0006470|protein dephosphorylation;GO:0010906|regulation of glucose metabolic process;	GO:0030424|axon;GO:0016021|integral component of membrane;GO:0005886|plasma membrane;	GO:0004725|protein tyrosine phosphatase activity;GO:0005001|transmembrane receptor protein tyrosine phosphatase activity;	K16667	PTPRG; receptor-type tyrosine-protein phosphatase gamma [EC:3.1.3.48]
VN_GLEAN_10000663	5	4	1	2.98913	16	9	50	26.1774	0.114188	-3.13052	0.00133832	0.12057	down	yes	chrscaffold22925:59921-60208:+	.	.	.	.	gi|440548635|gb|JX177505.1|	82	8e-34	Eriocheir sinensis Rab-3 mRNA, complete cds	.	.	.	.	.	.	.	.	pfam03276	Gag_spuma	Spumavirus gag protein.	.	.	.	.	.
VN_GLEAN_10005560	618	887	672	649.761	661	1399	731	1004.04	0.647149	-0.627831	0.0409333	0.810679	down	yes	chrscaffold8008:80181-86954:-	gi|817067663|ref|XP_012255733.1|	835	2e-96	PREDICTED: RNA-binding protein 28 [Athalia rosae]	.	.	.	.	Q8CGC6	102	4e-21	RNA-binding protein 28	.	.	.	.	pfam00076	RRM_1	RNA recognition motif. (a.k.a. RRM, RBD, or RNP domain). The RRM motif is probably diagnostic of an RNA binding protein. RRMs are found in a variety of RNA binding proteins, including various hnRNP proteins, proteins implicated in regulation of alternative splicing, and protein components of snRNPs. The motif also appears in a few single stranded DNA binding proteins. The RRM structure consists o…	GO:0006397|mRNA processing;GO:0008380|RNA splicing;	GO:0005730|nucleolus;GO:0005681|spliceosomal complex;	GO:0000166|nucleotide binding;GO:0044822|poly(A) RNA binding;	K14573	NOP4, RBM28; nucleolar protein 4
VN_GLEAN_10003978	16	21	14	15.1989	5	65	125	66.3599	0.229037	-2.12634	0.000603298	0.0661858	down	yes	chrscaffold1223:182261-208183:+	gi|762094681|ref|XP_011429829.1|	2073	0	PREDICTED: DNA polymerase theta-like [Crassostrea gigas]	.	.	.	.	O75417	322	1e-86	DNA polymerase theta	Rv1629_2	195	1e-50	COG0749	pfam00476	DNA_pol_A	DNA polymerase family A.	GO:0006284|base-excision repair;GO:0006974|cellular response to DNA damage stimulus;GO:0006281|DNA repair;GO:0006261|DNA-dependent DNA replication;GO:0006302|double-strand break repair;GO:0097681|double-strand break repair via alternative nonhomologous end joining;GO:0000724|double-strand break repair via homologous recombination;GO:2000042|negative regulation of double-strand break repair via ho…	GO:0005694|chromosome;GO:0005654|nucleoplasm;	GO:0051575|5'-deoxyribose-5-phosphate lyase activity;GO:0005524|ATP binding;GO:0003682|chromatin binding;GO:0003684|damaged DNA binding;GO:0003887|DNA-directed DNA polymerase activity;GO:0043142|single-stranded DNA-dependent ATPase activity;	K02349	POLQ; DNA polymerase theta [EC:2.7.7.7]
VN_GLEAN_10006868	1930	2904	2381	2156.98	2652	3576	2718	3235.91	0.666576	-0.585158	0.029417	0.699428	down	yes	chrscaffold1834:467465-543801:-	gi|646717549|gb|KDR20363.1|	687	1e-68	Protein lava lamp [Zootermopsis nevadensis]	.	.	.	.	Q6NUA7	206	2e-54	Nucleotide exchange factor SIL1	.	.	.	.	pfam01576	Myosin_tail_1	Myosin tail. The myosin molecule is a multi-subunit complex made up of two heavy chains and four light chains it is a fundamental contractile protein found in all eukaryote cell types. This family consists of the coiled-coil myosin heavy chain tail region. The coiled-coil is composed of the tail from two molecules of myosin. These can then assemble into the macromolecular thick filament. The coil…	GO:0015031|protein transport;	GO:0005788|endoplasmic reticulum lumen;	.	K14001	SIL1, SLS1; nucleotide exchange factor SIL1
VN_GLEAN_10005508	0	2	1	0.822255	2	27	3	11.3613	0.0723736	-3.78839	0.023811	0.637736	down	yes	chrscaffold5212:225859-228562:+	gi|333441020|gb|AEF32709.1|	253	2e-24	prostaglandin D synthase [Eriocheir sinensis]	.	.	.	.	Q09596	54.3	2e-08	Probable glutathione S-transferase 5	.	.	.	.	pfam00043	GST_C	Glutathione S-transferase, C-terminal domain. GST conjugates reduced glutathione to a variety of targets including S-crystallin from squid, the eukaryotic elongation factor 1-gamma, the HSP26 family of stress-related proteins and auxin-regulated proteins in plants. Stringent starvation proteins in Escherichia coli are also included in the alignment but are not known to have GST activity. The glut…	GO:0045087|innate immune response;	.	GO:0004364|glutathione transferase activity;	K00799	GST, gst; glutathione S-transferase [EC:2.5.1.18]
VN_GLEAN_10004900	2297	1350	1942	1755.7	3125	3203	2947	3370.54	0.520897	-0.940929	0.0148156	0.492788	down	yes	chrscaffold8917:252947-255873:+	gi|321475969|gb|EFX86930.1|	653	9e-82	GST-N-Metaxin-like protein [Daphnia pulex]	.	.	.	.	D3ZAT9	158	9e-44	Failed axon connections homolog	.	.	.	.	pfam14497	GST_C_3	Glutathione S-transferase, C-terminal domain. This domain is closely related to pfam00043.	.	GO:0016021|integral component of membrane;	.	.	.
VN_GLEAN_10001256	27	37	35	29.8678	3	7	11	7.32682	4.0765	2.02733	0.0299403	0.699428	up	yes	chrscaffold10771:34882-83156:+	gi|557138456|emb|CDJ38191.1|	601	2e-67	kinesin heavy chain-like protein, putative [Eimeria tenella]	.	.	.	.	Q7XPJ0	72.4	1e-11	Kinesin-like calmodulin-binding protein homolog	SPAC1834.07	142	5e-35	COG5059	pfam00225	Kinesin	Kinesin motor domain.	GO:0007018|microtubule-based movement;	GO:0005871|kinesin complex;	GO:0005524|ATP binding;GO:0016887|ATPase activity;GO:0003777|microtubule motor activity;GO:0016491|oxidoreductase activity;	.	.
VN_GLEAN_10001257	89	36	116	77.8377	1	8	6	5.22041	14.9102	3.89823	3.24386e-06	0.000885102	up	yes	chrscaffold10771:88095-107694:-	gi|683938133|ref|XP_009097762.1|	975	1e-125	PREDICTED: aminoacylase-1 [Serinus canaria]	.	.	.	.	Q99JW2	353	8e-117	Aminoacylase-1	Rv2141c	82.4	3e-16	COG0624	pfam01546	Peptidase_M20	Peptidase family M20/M25/M40. This family includes a range of zinc metallopeptidases belonging to several families in the peptidase classification. Family M20 are Glutamate carboxypeptidases. Peptidase family M25 contains X-His dipeptidases.	GO:0006520|cellular amino acid metabolic process;GO:0043171|peptide catabolic process;	GO:0005737|cytoplasm;GO:0070062|extracellular exosome;	GO:0004046|aminoacylase activity;GO:0070573|metallodipeptidase activity;GO:0008270|zinc ion binding;	K14677	ACY1; aminoacylase [EC:3.5.1.14]
VN_GLEAN_10005724	464	567	388	424.513	233	25	327	211.047	2.01147	1.00825	0.0314687	0.711456	up	yes	chrscaffold10862:239207-246697:+	gi|742116202|ref|XP_010873793.1|	338	2e-33	PREDICTED: probable carboxypeptidase PM20D1 isoform X2 [Esox lucius]	.	.	.	.	Q08BB2	58.2	2e-08	N-fatty-acyl-amino acid synthase/hydrolase PM20D1.2	CC0736	75.1	1e-14	COG0624	pfam01546	Peptidase_M20	Peptidase family M20/M25/M40. This family includes a range of zinc metallopeptidases belonging to several families in the peptidase classification. Family M20 are Glutamate carboxypeptidases. Peptidase family M25 contains X-His dipeptidases.	GO:1990845|adaptive thermogenesis;GO:0043604|amide biosynthetic process;GO:0043605|cellular amide catabolic process;GO:0006520|cellular amino acid metabolic process;GO:0044255|cellular lipid metabolic process;GO:0097009|energy homeostasis;GO:0043171|peptide catabolic process;GO:2000275|regulation of oxidative phosphorylation uncoupler activity;	GO:0005615|extracellular space;	GO:0016811|hydrolase activity, acting on carbon-nitrogen (but not peptide) bonds, in linear amides;GO:0070573|metallodipeptidase activity;GO:0008270|zinc ion binding;	K13049	PM20D1; carboxypeptidase PM20D1 [EC:3.4.17.-]
VN_GLEAN_10005931	378	1850	383	704.747	326	361	134	303.797	2.3198	1.214	0.0458092	0.845906	up	yes	chrscaffold4002:104635-123692:-	gi|321469199|gb|EFX80180.1|	903	4e-96	hypothetical protein DAPPUDRAFT_318862 [Daphnia pulex]	.	.	.	.	C6KFA3	172	7e-42	G-protein coupled receptor 126	.	.	.	.	pfam00002	7tm_2	7 transmembrane receptor (Secretin family). This family is known as Family B, the secretin-receptor family or family 2 of the G-protein-coupled receptors (GCPRs).They have been described in many animal species, but not in plants, fungi or prokaryotes. Three distinct sub-families are recognized. Subfamily B1 contains classical hormone receptors, such as receptors for secretin and glucagon, that ar…	GO:0019933|cAMP-mediated signaling;GO:0007166|cell surface receptor signaling pathway;GO:0043583|ear development;GO:0007186|G-protein coupled receptor signaling pathway;GO:0007507|heart development;GO:0060347|heart trabecula formation;GO:0007005|mitochondrion organization;GO:0042552|myelination;GO:0022011|myelination in peripheral nervous system;GO:0048932|myelination of posterior lateral line ne…	GO:0016021|integral component of membrane;GO:0005622|intracellular;GO:0005886|plasma membrane;	GO:0005518|collagen binding;GO:0050840|extracellular matrix binding;GO:0004930|G-protein coupled receptor activity;	K08463	GPR126; G protein-coupled receptor 126
VN_GLEAN_10002193	321	561	328	354.686	205	146	233	211.517	1.67687	0.745769	0.0220429	0.612462	up	yes	chrscaffold12170:9720-19852:+	gi|241600628|ref|XP_002405175.1|	253	8e-24	transcriptional coactivator, putative [Ixodes scapularis]	.	.	.	.	Q9EPK5	63.5	9e-11	WW domain-containing transcription regulator protein 1	.	.	.	.	pfam07428	Tri3	15-O-acetyltransferase Tri3. This family represents a conserved region approximately 400 residues long within 15-O-acetyltransferase (Tri3), which seems to be restricted to ascomycete fungi. In Fusarium sporotrichioides, this is required for acetylation of the C-15 hydroxyl group of trichothecenes in the biosynthesis of T-2 toxin.	GO:0060271|cilium morphogenesis;GO:0032835|glomerulus development;GO:0035329|hippo signaling;GO:0060993|kidney morphogenesis;GO:0048762|mesenchymal cell differentiation;GO:0035264|multicellular organism growth;GO:0090090|negative regulation of canonical Wnt signaling pathway;GO:0035414|negative regulation of catenin import into nucleus;GO:0045599|negative regulation of fat cell differentiation;GO…	GO:0005737|cytoplasm;GO:0005654|nucleoplasm;GO:0005634|nucleus;GO:0005667|transcription factor complex;	GO:0042803|protein homodimerization activity;GO:0003713|transcription coactivator activity;GO:0003714|transcription corepressor activity;	K16820	WWTR1, TAZ; WW domain-containing transcription regulator protein 1
VN_GLEAN_10007038	121	105	135	111.738	174	219	151	197.743	0.565068	-0.823504	0.0183079	0.559526	down	yes	chrscaffold8769:346595-348163:-	gi|242024378|ref|XP_002432605.1|	246	6e-25	basic helix-loop-helix protein mist1, putative [Pediculus humanus corporis]	gi|556993224|ref|XM_006000784.1|	32	5e-06	PREDICTED: Latimeria chalumnae basic helix-loop-helix family, member a15 (BHLHA15), mRNA	B6VQA1	75.1	1e-15	Protein dimmed	.	.	.	.	pfam00010	HLH	Helix-loop-helix DNA-binding domain.	GO:0061101|neuroendocrine cell differentiation;GO:0046887|positive regulation of hormone secretion;GO:0002793|positive regulation of peptide secretion;GO:0045944|positive regulation of transcription from RNA polymerase II promoter;GO:0006355|regulation of transcription, DNA-templated;GO:0006351|transcription, DNA-templated;GO:0007419|ventral cord development;	GO:0005737|cytoplasm;GO:0005634|nucleus;	GO:0003677|DNA binding;	.	.
VN_GLEAN_10000853	1235	1783	1126	1227.75	1153	2082	3054	2212.53	0.55491	-0.849674	0.00330007	0.215629	down	yes	chrscaffold34196:6977-8983:-	gi|861652208|gb|KMQ98198.1|	1380	2e-178	long-chain-fatty-acid-- ligase 3 [Lasius niger]	.	.	.	.	O60488	427	1e-137	Long-chain-fatty-acid--CoA ligase 4	SPBC18H10.02	283	4e-84	COG1022	pfam00501	AMP-binding	AMP-binding enzyme.	GO:0060996|dendritic spine development;GO:0060136|embryonic process involved in female pregnancy;GO:0015908|fatty acid transport;GO:0008610|lipid biosynthetic process;GO:0006629|lipid metabolic process;GO:0035338|long-chain fatty-acyl-CoA biosynthetic process;GO:0032307|negative regulation of prostaglandin secretion;GO:0030307|positive regulation of cell growth;GO:0070672|response to interleukin-…	GO:0005737|cytoplasm;GO:0005789|endoplasmic reticulum membrane;GO:0044233|ER-mitochondrion membrane contact site;GO:0070062|extracellular exosome;GO:0016021|integral component of membrane;GO:0005811|lipid particle;GO:0016020|membrane;GO:0005741|mitochondrial outer membrane;GO:0043025|neuronal cell body;GO:0005778|peroxisomal membrane;	GO:0047676|arachidonate-CoA ligase activity;GO:0005524|ATP binding;GO:0004467|long-chain fatty acid-CoA ligase activity;GO:0031957|very long-chain fatty acid-CoA ligase activity;	K01897	ACSL, fadD; long-chain acyl-CoA synthetase [EC:6.2.1.3]
VN_GLEAN_10000457	2680	1651	2393	2109.79	561	401	810	636.332	3.31555	1.72925	1.75972e-05	0.00418532	up	yes	chrscaffold29797:19129-30580:+	gi|607355919|gb|EZA50467.1|	1632	0	Serine/threonine-protein kinase N2 [Cerapachys biroi]	gi|241741185|ref|XM_002412330.1|	381	0	Ixodes scapularis protein kinase, putative, mRNA	A1Z7T0	596	0	Serine/threonine-protein kinase N	.	.	.	.	pfam00069	Pkinase	Protein kinase domain.	GO:0031532|actin cytoskeleton reorganization;GO:0007155|cell adhesion;GO:0007049|cell cycle;GO:0051301|cell division;GO:0007391|dorsal closure;GO:0035556|intracellular signal transduction;GO:0018105|peptidyl-serine phosphorylation;GO:0090303|positive regulation of wound healing;GO:0046777|protein autophosphorylation;GO:0006468|protein phosphorylation;GO:0006355|regulation of transcription, DNA-te…	GO:0030054|cell junction;GO:0032154|cleavage furrow;GO:0005737|cytoplasm;GO:0005856|cytoskeleton;GO:0005829|cytosol;GO:0030027|lamellipodium;GO:0016020|membrane;GO:0030496|midbody;GO:0005634|nucleus;	GO:0005524|ATP binding;GO:0004672|protein kinase activity;GO:0004697|protein kinase C activity;GO:0004674|protein serine/threonine kinase activity;	K06071	PKN; protein kinase N [EC:2.7.11.13]
VN_GLEAN_10005116	36	63	56	46.2866	60	172	39	98.0357	0.47214	-1.08271	0.0317447	0.714978	down	yes	chrscaffold632:191555-200484:+	gi|524878426|ref|XP_005095900.1|	1106	1e-148	PREDICTED: DNA repair protein RAD51 homolog 1 [Aplysia californica]	gi|543371794|ref|XM_005529062.1|	163	2e-78	PREDICTED: Pseudopodoces humilis RAD51 recombinase (RAD51), mRNA	Q8MKI8	414	1e-143	DNA repair protein RAD51 homolog 1	SPAC644.14c	381	5e-131	COG0468	pfam08423	Rad51	Rad51. Rad51 is a DNA repair and recombination protein and is a homologue of the bacterial ATPase RecA protein.	GO:0072757|cellular response to camptothecin;GO:0006974|cellular response to DNA damage stimulus;GO:0072711|cellular response to hydroxyurea;GO:0071479|cellular response to ionizing radiation;GO:0070192|chromosome organization involved in meiosis;GO:0000730|DNA recombinase assembly;GO:0006268|DNA unwinding involved in DNA replication;GO:0000724|double-strand break repair via homologous recombinat…	GO:0000785|chromatin;GO:0000793|condensed chromosome;GO:0000794|condensed nuclear chromosome;GO:0005737|cytoplasm;GO:0000800|lateral element;GO:0005815|microtubule organizing center;GO:0005759|mitochondrial matrix;GO:0000228|nuclear chromosome;GO:0000784|nuclear chromosome, telomeric region;GO:0005730|nucleolus;GO:0005654|nucleoplasm;GO:0005634|nucleus;GO:0048471|perinuclear region of cytoplasm;G…	GO:0005524|ATP binding;GO:0003682|chromatin binding;GO:0008094|DNA-dependent ATPase activity;GO:0003690|double-stranded DNA binding;GO:0000400|four-way junction DNA binding;GO:0000150|recombinase activity;GO:0003697|single-stranded DNA binding;GO:0043142|single-stranded DNA-dependent ATPase activity;	K04482	RAD51; DNA repair protein RAD51
VN_GLEAN_10002506	0	0	0	0	0	0	19	6.28084	#NAME?	#NAME?	0.031396	0.711456	down	yes	chrscaffold2415:95526-99809:-	.	.	.	.	.	.	.	.	.	.	.	.	.	.	.	.	pfam05109	Herpes_BLLF1	Herpes virus major outer envelope glycoprotein (BLLF1). This family consists of the BLLF1 viral late glycoprotein, also termed gp350/220. It is the most abundantly expressed glycoprotein in the viral envelope of the Herpesviruses and is the major antigen responsible for stimulating the production of neutralizing antibodies in vivo.	.	.	.	.	.
VN_GLEAN_10001003	557	635	518	516.178	250	263	396	325.008	1.5882	0.667395	0.0466024	0.850968	up	yes	chrscaffold9163:27526-29466:-	.	.	.	.	.	.	.	.	.	.	.	.	.	.	.	.	pfam04402	SIMPL	Protein of unknown function (DUF541). Members of this family have so far been found in bacteria and mouse SwissProt or TrEMBL entries. However possible family members have also been identified in translated rat (Genbank:AW144450) and human (Genbank:AI478629) ESTs. A mouse family member has been named SIMPL (signalling molecule that associates with mouse pelle-like kinase). SIMPL appears to facili…	.	.	.	.	.
VN_GLEAN_10004030	482	103	421	329.291	165	76	115	131.565	2.50287	1.32358	0.0347567	0.740728	up	yes	chrscaffold24652:141637-146398:-	gi|300116995|dbj|BAJ10664.1|	601	7e-71	scavenger receptor class B, croquemort type [Marsupenaeus japonicus]	.	.	.	.	Q27367	134	8e-35	Protein croquemort	.	.	.	.	pfam01130	CD36	CD36 family. The CD36 family is thought to be a novel class of scavenger receptors. There is also evidence suggesting a possible role in signal transduction. CD36 is involved in cell adhesion.	GO:0006915|apoptotic process;GO:0048102|autophagic cell death;GO:0006955|immune response;GO:0002433|immune response-regulating cell surface receptor signaling pathway involved in phagocytosis;GO:0042116|macrophage activation;GO:0006909|phagocytosis;GO:0006911|phagocytosis, engulfment;GO:0090382|phagosome maturation;GO:0050764|regulation of phagocytosis;GO:0035071|salivary gland cell autophagic ce…	GO:0016021|integral component of membrane;GO:0005886|plasma membrane;	GO:0005044|scavenger receptor activity;	.	.
VN_GLEAN_10001640	62	166	48	77.289	34	27	3	24.2844	3.18266	1.67023	0.0276978	0.686213	up	yes	chrscaffold29936:33119-57067:+	gi|343466334|gb|AEM43039.1|	1376	1e-169	CIRL [Apis mellifera]	.	.	.	.	B3MFV7	350	1e-98	Latrophilin Cirl	.	.	.	.	pfam00002	7tm_2	7 transmembrane receptor (Secretin family). This family is known as Family B, the secretin-receptor family or family 2 of the G-protein-coupled receptors (GCPRs).They have been described in many animal species, but not in plants, fungi or prokaryotes. Three distinct sub-families are recognized. Subfamily B1 contains classical hormone receptors, such as receptors for secretin and glucagon, that ar…	GO:0007166|cell surface receptor signaling pathway;	GO:0016021|integral component of membrane;GO:0005886|plasma membrane;	GO:0030246|carbohydrate binding;GO:0004930|G-protein coupled receptor activity;	.	.
VN_GLEAN_10006601	58	69	62	57.1685	213	97	90	150.123	0.380811	-1.39285	0.00182631	0.14479	down	yes	chrscaffold14904:503108-510416:-	gi|602629942|ref|XP_007421890.1|	986	9e-126	PREDICTED: aurora kinase A [Python bivittatus]	.	.	.	.	Q91820	368	4e-121	Aurora kinase A-A	.	.	.	.	pfam00069	Pkinase	Protein kinase domain.	GO:0051301|cell division;GO:0000212|meiotic spindle organization;GO:0007100|mitotic centrosome separation;GO:0090307|mitotic spindle assembly;GO:0007052|mitotic spindle organization;GO:0018105|peptidyl-serine phosphorylation;GO:0046777|protein autophosphorylation;	GO:0005813|centrosome;GO:0005737|cytoplasm;GO:0005876|spindle microtubule;GO:0000922|spindle pole;	GO:0005524|ATP binding;GO:0019894|kinesin binding;GO:0008017|microtubule binding;GO:0004674|protein serine/threonine kinase activity;	K11481	AURKA; aurora kinase A [EC:2.7.11.1]
VN_GLEAN_10000869	211	362	253	244.134	289	567	332	427.261	0.571393	-0.807445	0.0152859	0.499395	down	yes	chrscaffold4378:75814-77628:+	gi|646709447|gb|KDR15296.1|	720	5e-83	Glomulin [Zootermopsis nevadensis]	.	.	.	.	Q92990	158	4e-40	Glomulin	.	.	.	.	pfam08568	Kinetochor_Ybp2	Uncharacterized protein family, YAP/Alf4/glomulin. This entry contains a number of protein families with apparently unrelated functions. These include the YAP binding proteins of yeasts. These are stress response and redox homeostasis proteins, induced by hydrogen peroxide or induced in response to alkylating agent methyl methanesulphonate (MMS). The family includes Aberrant root formation protei…	GO:0042692|muscle cell differentiation;GO:0042130|negative regulation of T cell proliferation;GO:0001843|neural tube closure;GO:0050715|positive regulation of cytokine secretion;GO:0045086|positive regulation of interleukin-2 biosynthetic process;GO:0042327|positive regulation of phosphorylation;GO:0040029|regulation of gene expression, epigenetic;GO:0032434|regulation of proteasomal ubiquitin-de…	GO:0031462|Cul2-RING ubiquitin ligase complex;GO:0031463|Cul3-RING ubiquitin ligase complex;GO:0031464|Cul4A-RING E3 ubiquitin ligase complex;GO:0031461|cullin-RING ubiquitin ligase complex;GO:0005737|cytoplasm;GO:0005622|intracellular;	GO:0005171|hepatocyte growth factor receptor binding;GO:0031625|ubiquitin protein ligase binding;GO:0055105|ubiquitin-protein transferase inhibitor activity;	.	.
VN_GLEAN_10007489	115	219	93	123.158	51	52	32	49.5899	2.48353	1.31239	0.00291481	0.199212	up	yes	chrscaffold222:185106-212804:+	gi|565412060|dbj|BAO20821.1|	2096	0	GABA transporter1 [Euphausia superba]	gi|170058381|ref|XM_001864863.1|	88	3e-36	Culex quinquefasciatus sodium/chloride dependent neurotransmitter transporter, mRNA	P30531	585	0	Sodium- and chloride-dependent GABA transporter 1	VC2012	174	3e-46	COG0733	pfam00209	SNF	Sodium:neurotransmitter symporter family.	GO:0007268|synaptic transmission;GO:0051939|gamma-aminobutyric acid import;GO:0015812|gamma-aminobutyric acid transport;GO:0007612|learning;GO:0032229|negative regulation of synaptic transmission, GABAergic;GO:0006836|neurotransmitter transport;GO:0014054|positive regulation of gamma-aminobutyric acid secretion;GO:0051260|protein homooligomerization;GO:0051592|response to calcium ion;GO:0042220|r…	GO:0030424|axon;GO:0009986|cell surface;GO:0016021|integral component of membrane;GO:0005887|integral component of plasma membrane;GO:0016020|membrane;GO:0043005|neuron projection;GO:0005886|plasma membrane;	GO:0005332|gamma-aminobutyric acid:sodium symporter activity;GO:0046872|metal ion binding;GO:0005328|neurotransmitter:sodium symporter activity;	K05034	SLC6A1; solute carrier family 6 (neurotransmitter transporter, GABA) member 1
VN_GLEAN_10000289	23	126	21	45.3583	9	1	12	7.95562	5.70141	2.51132	0.00612774	0.316831	up	yes	chrscaffold30649:11563-12591:+	.	.	.	.	.	.	.	.	.	.	.	.	.	.	.	.	pfam04080	Per1	Per1-like. PER1 is required for GPI-phospholipase A2 activity and is involved in lipid remodelling of GPI-anchored proteins.	.	.	.	.	.
VN_GLEAN_10000138	10	26	15	14.7293	151	5	51	79.6109	0.185016	-2.43428	9.32826e-05	0.0168078	down	yes	chrscaffold14477:8507-9061:-	gi|831313304|ref|XP_012689175.1|	653	1e-81	PREDICTED: putative nuclease HARBI1 [Clupea harengus]	.	.	.	.	Q8BR93	126	3e-33	Putative nuclease HARBI1	.	.	.	.	pfam13359	DDE_Tnp_4	DDE superfamily endonuclease. This family of proteins are related to pfam00665 and are probably endonucleases of the DDE superfamily. Transposase proteins are necessary for efficient DNA transposition. This domain is a member of the DDE superfamily, which contain three carboxylate residues that are believed to be responsible for coordinating metal ions needed for catalysis. The catalytic activity…	.	GO:0005813|centrosome;GO:0005737|cytoplasm;GO:0005634|nucleus;	GO:0046872|metal ion binding;GO:0004518|nuclease activity;	.	.
VN_GLEAN_10002978	58	134	54	70.2159	414	681	275	499.271	0.140637	-2.82995	4.20678e-10	3.57336e-07	down	yes	chrscaffold22471:22735-25909:+	gi|658900217|ref|XP_008432933.1|	430	1e-44	PREDICTED: zinc finger protein 570-like isoform X2 [Poecilia reticulata]	.	.	.	.	Q14590	66.6	2e-10	Zinc finger protein 235	.	.	.	.	pfam13465	zf-H2C2_2	Zinc-finger double domain.	GO:0006355|regulation of transcription, DNA-templated;GO:0006351|transcription, DNA-templated;	GO:0005634|nucleus;	GO:0003677|DNA binding;GO:0046872|metal ion binding;GO:0003700|transcription factor activity, sequence-specific DNA binding;	K09228	KRAB; KRAB domain-containing zinc finger protein
VN_GLEAN_10002979	1207	1568	1219	1197.64	2030	1257	2913	2227.92	0.537561	-0.8955	0.00173377	0.139311	down	yes	chrscaffold22471:28358-52423:+	gi|321479097|gb|EFX90053.1|	457	9e-47	hypothetical protein DAPPUDRAFT_299891 [Daphnia pulex]	.	.	.	.	.	.	.	.	.	.	.	.	pfam04484	DUF566	Family of unknown function (DUF566). Family of related proteins that is plant specific.	.	.	.	.	.
VN_GLEAN_10004144	624	1278	494	686.409	114	215	331	231.598	2.96379	1.56744	0.000498935	0.0593927	up	yes	chrscaffold4861:34642-45909:-	gi|759082112|ref|XP_011350927.1|	235	2e-20	PREDICTED: D-beta-hydroxybutyrate dehydrogenase, mitochondrial isoform X1 [Cerapachys biroi]	.	.	.	.	Q62730	79.3	3e-16	Estradiol 17-beta-dehydrogenase 2	.	.	.	.	pfam00106	adh_short	short chain dehydrogenase. This family contains a wide variety of dehydrogenases.	GO:0006702|androgen biosynthetic process;GO:0060348|bone development;GO:0071248|cellular response to metal ion;GO:0006703|estrogen biosynthetic process;GO:0006694|steroid biosynthetic process;	GO:0016021|integral component of membrane;GO:0043231|intracellular membrane-bounded organelle;	GO:0004303|estradiol 17-beta-dehydrogenase activity;GO:0047035|testosterone dehydrogenase (NAD+) activity;	K13368	HSD17B2; 17beta-estradiol 17-dehydrogenase / 3alpha(17beta)-hydroxysteroid dehydrogenase (NAD+) [EC:1.1.1.62 1.1.1.239]
VN_GLEAN_10000010	32893	21282	32883	27327.3	40233	45463	52078	49563.9	0.551356	-0.858943	0.0171638	0.534324	down	yes	chrscaffold620647:297-1085:+	gi|550540770|sp|G9JJU2.1|GPX_PROCL	533	1e-66	RecName: Full=Glutathione peroxidase; Short=PcGPx; Short=Se-PcGPx [Procambarus clarkii]	.	.	.	.	G9JJU2	209	4e-68	Glutathione peroxidase	YIR037w	89.4	8e-22	COG0386	pfam00255	GSHPx	Glutathione peroxidase.	GO:0006979|response to oxidative stress;	.	GO:0004602|glutathione peroxidase activity;	.	.
VN_GLEAN_10006770	233	225	236	212.602	265	303	387	342.256	0.621177	-0.686923	0.0236794	0.637094	down	yes	chrscaffold6376:72162-107192:+	gi|817182360|ref|XP_012270493.1|	1057	6e-136	PREDICTED: arylsulfatase B isoform X1 [Orussus abietinus]	.	.	.	.	P50430	249	5e-75	Arylsulfatase B	CC1172	114	7e-27	COG3119	pfam00884	Sulfatase	Sulfatase.	GO:0006914|autophagy;GO:0007417|central nervous system development;GO:0061580|colon epithelial cell migration;GO:0008152|metabolic process;GO:0010976|positive regulation of neuron projection development;GO:0010632|regulation of epithelial cell migration;GO:0043627|response to estrogen;GO:0051597|response to methylmercury;GO:0007584|response to nutrient;GO:0009268|response to pH;	GO:0009986|cell surface;GO:0070062|extracellular exosome;GO:0005794|Golgi apparatus;GO:0005764|lysosome;GO:0005739|mitochondrion;GO:0005791|rough endoplasmic reticulum;	GO:0004065|arylsulfatase activity;GO:0046872|metal ion binding;GO:0003943|N-acetylgalactosamine-4-sulfatase activity;GO:0008484|sulfuric ester hydrolase activity;	K01135	ARSB; arylsulfatase B [EC:3.1.6.12]
VN_GLEAN_10001788	283	321	338	287.127	337	454	412	433.073	0.663	-0.592919	0.0436766	0.824448	down	yes	chrscaffold7743:56839-68185:+	gi|646720622|gb|KDR22283.1|	392	5e-42	BSD domain-containing protein 1 [Zootermopsis nevadensis]	.	.	.	.	Q9NW68	148	3e-40	BSD domain-containing protein 1	.	.	.	.	pfam03909	BSD	BSD domain. This domain contains a distinctive -FW- motif. It is found in a family of eukaryotic transcription factors as well as a set of proteins of unknown function.	GO:0007298|border follicle cell migration;GO:0048854|brain morphogenesis;GO:0035147|branch fusion, open tracheal system;GO:0060446|branching involved in open tracheal system development;GO:0001709|cell fate determination;GO:0040003|chitin-based cuticle development;GO:0042675|compound eye cone cell differentiation;GO:0048750|compound eye corneal lens morphogenesis;GO:0048813|dendrite morphogenesis…	GO:0005634|nucleus;GO:0005700|polytene chromosome;GO:0017053|transcriptional repressor complex;	GO:0003682|chromatin binding;GO:0003677|DNA binding;GO:0046872|metal ion binding;GO:0031208|POZ domain binding;GO:0042803|protein homodimerization activity;GO:0000978|RNA polymerase II core promoter proximal region sequence-specific DNA binding;GO:0000980|RNA polymerase II distal enhancer sequence-specific DNA binding;GO:0001078|transcriptional repressor activity, RNA polymerase II core promoter …	.	.
VN_GLEAN_10001789	102	129	100	99.3418	170	171	127	171.195	0.580284	-0.785169	0.0419833	0.810679	down	yes	chrscaffold7743:80522-90587:-	gi|675366502|gb|KFM59404.1|	156	3e-09	hypothetical protein X975_13527, partial [Stegodyphus mimosarum]	.	.	.	.	.	.	.	.	.	.	.	.	pfam09716	ETRAMP	Malarial early transcribed membrane protein (ETRAMP). These sequences represent a family of proteins from the malaria parasite Plasmodium falciparum, several of which have been shown to be expressed specifically in the ring stage as well as the rodent parasite Plasmodium yoelii. A homologue from Plasmodium chabaudi was localized to the parasitophorous vacuole membrane. Members have an initial hyd…	.	.	.	.	.
VN_GLEAN_10003752	41	37	49	39.3057	44	148	166	125.057	0.314301	-1.66978	0.000158577	0.0269057	down	yes	chrscaffold745:144434-145405:-	gi|736204930|ref|XP_010775548.1|	448	5e-47	PREDICTED: poly [ADP-ribose] polymerase 12 [Notothenia coriiceps]	.	.	.	.	Q9H0J9	159	2e-42	Poly [ADP-ribose] polymerase 12	.	.	.	.	pfam00644	PARP	Poly(ADP-ribose) polymerase catalytic domain. Poly(ADP-ribose) polymerase catalyses the covalent attachment of ADP-ribose units from NAD+ to itself and to a limited number of other DNA binding proteins, which decreases their affinity for DNA. Poly(ADP-ribose) polymerase is a regulatory component induced by DNA damage. The carboxyl-terminal region is the most highly conserved region of the protein…	.	GO:0005634|nucleus;	GO:0046872|metal ion binding;GO:0003950|NAD+ ADP-ribosyltransferase activity;GO:0044822|poly(A) RNA binding;	K15259	PARP7S; poly [ADP-ribose] polymerase 7/11/12/13 [EC:2.4.2.30]
VN_GLEAN_10002652	6536	9071	6046	6438.49	7104	11105	8693	9675.34	0.665454	-0.58759	0.0264292	0.660286	down	yes	chrscaffold21268:87363-100493:+	gi|321471992|gb|EFX82963.1|	1577	0	hypothetical protein DAPPUDRAFT_302120 [Daphnia pulex]	gi|260823747|ref|XM_002606784.1|	155	1e-73	Branchiostoma floridae hypothetical protein, mRNA	Q74FW6	203	2e-58	L-threonine ammonia-lyase	TM0356	232	7e-70	COG1171	pfam00291	PALP	Pyridoxal-phosphate dependent enzyme. Members of this family are all pyridoxal-phosphate dependent enzymes. This family includes: serine dehydratase EC:4.2.1.13 P20132, threonine dehydratase EC:4.2.1.16, tryptophan synthase beta chain EC:4.2.1.20, threonine synthase EC:4.2.99.2, cysteine synthase EC:4.2.99.8 P11096, cystathionine beta-synthase EC:4.2.1.22, 1-aminocyclopropane-1-carboxylate deamin…	GO:0008652|cellular amino acid biosynthetic process;GO:0009097|isoleucine biosynthetic process;GO:0006565|L-serine catabolic process;GO:0006567|threonine catabolic process;	GO:0005737|cytoplasm;	GO:0016597|amino acid binding;GO:0003941|L-serine ammonia-lyase activity;GO:0004794|L-threonine ammonia-lyase activity;GO:0030170|pyridoxal phosphate binding;	K01754	E4.3.1.19, ilvA, tdcB; threonine dehydratase [EC:4.3.1.19]
VN_GLEAN_10006557	4	18	16	11.1099	37	1	225	89.6749	0.12389	-3.01286	5.07797e-05	0.0107834	down	yes	chrscaffold3665:548291-566912:-	gi|642927107|ref|XP_008195140.1|	1182	1e-138	PREDICTED: sushi, von Willebrand factor type A, EGF and pentraxin domain-containing protein 1 [Tribolium castaneum]	.	.	.	.	Q09101	98.2	2e-19	Locomotion-related protein Hikaru genki	.	.	.	.	pfam00084	Sushi	Sushi domain (SCR repeat).	GO:0008039|synaptic target recognition;	GO:0043025|neuronal cell body;GO:0043083|synaptic cleft;	.	.	.
VN_GLEAN_10007394	187	372	245	235.78	211	660	306	420.101	0.561247	-0.833293	0.0219542	0.612462	down	yes	chrscaffold8081:982355-1002117:-	gi|808126667|ref|XP_012166340.1|	1439	0	PREDICTED: LOW QUALITY PROTEIN: ATP-dependent RNA helicase DDX24 [Bombus terrestris]	.	.	.	.	Q5RDL2	481	1e-156	ATP-dependent RNA helicase DDX24	.	.	.	.	pfam00270	DEAD	DEAD/DEAH box helicase. Members of this family include the DEAD and DEAH box helicases. Helicases are involved in unwinding nucleic acids. The DEAD box helicases are involved in various aspects of RNA metabolizm, including nuclear transcription, pre mRNA splicing, ribosome biogenesis, nucleocytoplasmic transport, translation, RNA decay and organellar gene expression.	.	GO:0016020|membrane;GO:0005730|nucleolus;	GO:0005524|ATP binding;GO:0004386|helicase activity;GO:0044822|poly(A) RNA binding;	K14805	DDX24, MAK5; ATP-dependent RNA helicase DDX24/MAK5 [EC:3.6.4.13]
VN_GLEAN_10004459	4	1	1	1.9258	1	43	0	15.632	0.123196	-3.02097	0.0157557	0.506397	down	yes	chrscaffold5080:32987-33787:-	gi|225711932|gb|ACO11812.1|	219	2e-18	Neurogenic differentiation factor 1 [Lepeophtheirus salmonis]	.	.	.	.	P41894	84	2e-17	Helix-loop-helix protein delilah	.	.	.	.	pfam00010	HLH	Helix-loop-helix DNA-binding domain.	GO:0033627|cell adhesion mediated by integrin;GO:0007474|imaginal disc-derived wing vein specification;GO:0007498|mesoderm development;GO:0016203|muscle attachment;GO:0010906|regulation of glucose metabolic process;GO:0006355|regulation of transcription, DNA-templated;GO:0007525|somatic muscle development;GO:0006351|transcription, DNA-templated;	GO:0005634|nucleus;	GO:0043425|bHLH transcription factor binding;GO:0003677|DNA binding;GO:0046982|protein heterodimerization activity;GO:0000981|RNA polymerase II transcription factor activity, sequence-specific DNA binding;	K09104	K09104; bHLH factor, other
VN_GLEAN_10004326	146	267	160	167.843	70	106	93	96.5516	1.73837	0.797736	0.0421291	0.810679	up	yes	chrscaffold9784:78349-83343:-	gi|321467352|gb|EFX78343.1|	639	1e-79	hypothetical protein DAPPUDRAFT_198042 [Daphnia pulex]	.	.	.	.	Q5BL31	216	5e-67	Uncharacterized protein C6orf106 homolog	.	.	.	.	pfam14555	UBA_4	UBA-like domain.	GO:0016236|macroautophagy;	GO:0005776|autophagosome;GO:0000407|pre-autophagosomal structure;	GO:0043130|ubiquitin binding;	.	.
VN_GLEAN_10004855	859	1461	807	915.508	339	308	513	415.563	2.20305	1.1395	0.000171726	0.0275968	up	yes	chrscaffold4060:49751-52093:+	gi|817212234|ref|XP_012282294.1|	565	5e-63	PREDICTED: ets DNA-binding protein pokkuri [Orussus abietinus]	gi|195114213|ref|XM_002001626.1|	131	3e-60	Drosophila mojavensis GI16971 (Dmoj\GI16971), mRNA	Q01842	104	2e-22	Ets DNA-binding protein pokkuri	.	.	.	.	pfam00178	Ets	Ets-domain.	GO:0007298|border follicle cell migration;GO:0001709|cell fate determination;GO:0048749|compound eye development;GO:0001751|compound eye photoreceptor cell differentiation;GO:0048813|dendrite morphogenesis;GO:0008340|determination of adult lifespan;GO:0007391|dorsal closure;GO:0006897|endocytosis;GO:0008406|gonad development;GO:0007254|JNK cascade;GO:0000165|MAPK cascade;GO:0048747|muscle fiber d…	GO:0005737|cytoplasm;GO:0005829|cytosol;GO:0005654|nucleoplasm;GO:0005634|nucleus;	GO:0019904|protein domain specific binding;GO:0043565|sequence-specific DNA binding;GO:0003705|transcription factor activity, RNA polymerase II distal enhancer sequence-specific binding;GO:0003700|transcription factor activity, sequence-specific DNA binding;	K03211	ETV6_7, yan; ETS translocation variant 6/7
VN_GLEAN_10004141	348	253	283	273.949	90	103	207	141.251	1.93945	0.955646	0.0441152	0.830091	up	yes	chrscaffold9011:184084-188826:+	gi|817064740|ref|XP_012254127.1|	213	2e-16	PREDICTED: lachesin-like, partial [Athalia rosae]	.	.	.	.	Q92626	63.5	2e-09	Peroxidasin homolog	.	.	.	.	pfam07679	I-set	Immunoglobulin I-set domain.	GO:0030198|extracellular matrix organization;GO:0042744|hydrogen peroxide catabolic process;GO:0006955|immune response;GO:0055114|oxidation-reduction process;GO:0006979|response to oxidative stress;	GO:0005783|endoplasmic reticulum;GO:0070062|extracellular exosome;GO:0031012|extracellular matrix;GO:0005615|extracellular space;GO:0005578|proteinaceous extracellular matrix;	GO:0005201|extracellular matrix structural constituent;GO:0020037|heme binding;GO:0005152|interleukin-1 receptor antagonist activity;GO:0046872|metal ion binding;GO:0004601|peroxidase activity;	K19511	PXDN, VPO1; peroxidase [EC:1.11.1.7]
VN_GLEAN_10005325	883	1375	1052	985.477	1639	1270	1316	1546.7	0.637148	-0.650299	0.0229403	0.62034	down	yes	chrscaffold6881:24161-48177:-	gi|675388183|gb|KFM81080.1|	353	2e-38	Adducin-related protein, partial [Stegodyphus mimosarum]	.	.	.	.	.	.	.	.	SMa1976	94	4e-23	COG0235	pfam00596	Aldolase_II	Class II Aldolase and Adducin N-terminal domain. This family includes class II aldolases and adducins which have not been ascribed any enzymatic function.	.	.	.	.	.
VN_GLEAN_10007393	155	249	174	171.237	342	325	236	331.227	0.516977	-0.951828	0.0055233	0.30223	down	yes	chrscaffold8081:953784-978341:+	gi|675368885|gb|KFM61787.1|	182	2e-14	Pyruvate dehydrogenase phosphatase regulatory subunit, mitochondrial, partial [Stegodyphus mimosarum]	.	.	.	.	.	.	.	.	.	.	.	.	pfam08669	GCV_T_C	Glycine cleavage T-protein C-terminal barrel domain. This is a family of glycine cleavage T-proteins, part of the glycine cleavage multienzyme complex (GCV) found in bacteria and the mitochondria of eukaryotes. GCV catalyses the catabolism of glycine in eukaryotes. The T-protein is an aminomethyl transferase.	.	.	.	.	.
VN_GLEAN_10004932	437	450	524	433.005	815	794	538	788.173	0.549378	-0.864128	0.00372035	0.232855	down	yes	chrscaffold15077:32172-42596:+	gi|379046829|gb|AFC88032.1|	634	3e-78	transforming growth factor-beta regulator I, partial [Scylla paramamosain]	.	.	.	.	Q66IH2	197	1e-56	Transforming growth factor beta regulator 1	.	.	.	.	pfam05964	FYRN	F/Y-rich N-terminus. This region is normally found in the trithorax/ALL1 family proteins. It is similar to SMART:SM00541.	GO:0007049|cell cycle;	GO:0005634|nucleus;	.	.	.
VN_GLEAN_10005816	0	0	0	0	0	2	16	5.99742	#NAME?	#NAME?	0.0371695	0.764661	down	yes	chrscaffold207:281290-321631:+	gi|751457119|ref|XP_011183160.1|	697	6e-77	PREDICTED: putative sodium-dependent multivitamin transporter [Bactrocera cucurbitae]	.	.	.	.	Q8BYF6	249	4e-70	Sodium-coupled monocarboxylate transporter 1	sll1087	94.4	3e-19	COG0591	pfam00474	SSF	Sodium:solute symporter family. Membership of this family is supported by a significant blast score.	GO:0006915|apoptotic process;GO:0006814|sodium ion transport;	GO:0016324|apical plasma membrane;GO:0070062|extracellular exosome;GO:0005887|integral component of plasma membrane;	GO:0015293|symporter activity;	K14388	SLC5A8_12, SMCT; solute carrier family 5 (sodium-coupled monocarboxylate transporter), member 8/12
VN_GLEAN_10003795	661	1012	588	666.15	348	214	317	321.117	2.07448	1.05275	0.000768205	0.0801359	up	yes	chrscaffold3940:198021-222485:-	gi|321479484|gb|EFX90440.1|	1133	2e-148	hypothetical protein DAPPUDRAFT_300005 [Daphnia pulex]	gi|195478600|ref|XM_002100542.1|	38	1e-08	Drosophila yakuba GE16110 (Dyak\GE16110), partial mRNA	P82251	323	1e-103	b(0,+)-type amino acid transporter 1	BS_ykbA	92.8	1e-19	COG0531	pfam13520	AA_permease_2	Amino acid permease.	GO:0006865|amino acid transport;GO:0015811|L-cystine transport;GO:0050900|leukocyte migration;GO:0015804|neutral amino acid transport;GO:0006461|protein complex assembly;	GO:0016324|apical plasma membrane;GO:0031526|brush border membrane;GO:0005887|integral component of plasma membrane;GO:0005886|plasma membrane;	GO:0015297|antiporter activity;GO:0015184|L-cystine transmembrane transporter activity;GO:0015175|neutral amino acid transmembrane transporter activity;GO:0042605|peptide antigen binding;	K13868	SLC7A9, BAT1; solute carrier family 7 (L-type amino acid transporter), member 9
VN_GLEAN_10005756	904	1332	740	876.769	387	377	669	510.953	1.71595	0.779007	0.00973135	0.396319	up	yes	chrscaffold6396:354996-375615:+	gi|646723650|gb|KDR24180.1|	747	6e-80	Signal-induced proliferation-associated 1-like protein 2 [Zootermopsis nevadensis]	gi|545870106|ref|XM_003483474.2|	47	2e-13	PREDICTED: Sus scrofa signal-induced proliferation-associated 1-like protein 2-like (LOC100736876), mRNA	Q80TE4	222	2e-58	Signal-induced proliferation-associated 1-like protein 2	.	.	.	.	pfam02145	Rap_GAP	Rap/ran-GAP.	GO:0051056|regulation of small GTPase mediated signal transduction;	.	GO:0005096|GTPase activator activity;	K17702	SIPA1L2, SPAL2; signal-induced proliferation-associated 1 like protein 2
VN_GLEAN_10006050	217	416	281	268.691	314	439	410	417.811	0.643092	-0.636902	0.0489416	0.873894	down	yes	chrscaffold11092:83737-90374:-	gi|91094127|ref|XP_968492.1|	1776	0	PREDICTED: probable aminopeptidase NPEPL1 [Tribolium castaneum]	.	.	.	.	Q5R7G6	600	0	Probable aminopeptidase NPEPL1	MPN572	169	2e-45	COG0260	pfam00883	Peptidase_M17	Cytosol aminopeptidase family, catalytic domain. The two associated zinc ions and the active site are entirely enclosed within the C-terminal catalytic domain in leucine aminopeptidase.	.	GO:0005737|cytoplasm;	GO:0004177|aminopeptidase activity;GO:0030145|manganese ion binding;GO:0008235|metalloexopeptidase activity;	.	.
VN_GLEAN_10002599	8937	8534	8338	7890.18	4750	100	4680	3500.76	2.25384	1.17239	0.00658589	0.332315	up	yes	chrscaffold11157:135294-157099:+	gi|260823354|ref|XP_002604148.1|	457	8e-49	hypothetical protein BRAFLDRAFT_208157 [Branchiostoma floridae]	.	.	.	.	Q3SXM5	157	1e-41	Inactive hydroxysteroid dehydrogenase-like protein 1	SPAC4G9.15	91.7	2e-19	COG0300	pfam00106	adh_short	short chain dehydrogenase. This family contains a wide variety of dehydrogenases.	.	GO:0005739|mitochondrion;	.	.	.
VN_GLEAN_10004310	21	47	24	26.5575	225	27	3	101.419	0.261858	-1.93314	0.000538246	0.0620246	down	yes	chrscaffold238:167365-168630:-	.	.	.	.	.	.	.	.	.	.	.	.	.	.	.	.	pfam00001	7tm_1	7 transmembrane receptor (rhodopsin family). This family contains, amongst other G-protein-coupled receptors (GCPRs), members of the opsin family, which have been considered to be typical members of the rhodopsin superfamily. They share several motifs, mainly the seven transmembrane helices, GCPRs of the rhodopsin superfamily. All opsins bind a chromophore, such as 11-cis-retinal. The function of…	.	.	.	.	.
VN_GLEAN_10004174	55876	23	54173	37098.5	5942	275	6997	4810.06	7.71269	2.94723	0.00831965	0.367715	up	yes	chrscaffold2366:23911-25927:-	gi|468862089|gb|AGH32536.1|	3169	0	cryptocyanin [Eriocheir sinensis]	gi|468862088|gb|JX162648.1|	1658	0	Eriocheir sinensis cryptocyanin mRNA, complete cds	Q6KF81	652	0	Pseudohemocyanin-2 (Fragment)	.	.	.	.	pfam03723	Hemocyanin_C	Hemocyanin, ig-like domain. This family includes arthropod hemocyanins and insect larval storage proteins.	.	.	GO:0016491|oxidoreductase activity;	.	.
VN_GLEAN_10004175	4539	5	3944	2860.19	478	7	450	344.275	8.30787	3.05448	0.0100548	0.40396	up	yes	chrscaffold2366:30040-32042:+	gi|468862089|gb|AGH32536.1|	2934	0	cryptocyanin [Eriocheir sinensis]	gi|468862088|gb|JX162648.1|	1606	0	Eriocheir sinensis cryptocyanin mRNA, complete cds	Q6KF81	612	0	Pseudohemocyanin-2 (Fragment)	.	.	.	.	pfam03723	Hemocyanin_C	Hemocyanin, ig-like domain. This family includes arthropod hemocyanins and insect larval storage proteins.	.	.	GO:0016491|oxidoreductase activity;	.	.
VN_GLEAN_10004176	38479	23	38761	26040.8	4612	200	2600	2792.86	9.32407	3.22096	0.0139082	0.483614	up	yes	chrscaffold2366:45850-47851:+	gi|468862089|gb|AGH32536.1|	3070	0	cryptocyanin [Eriocheir sinensis]	gi|468862088|gb|JX162648.1|	1644	0	Eriocheir sinensis cryptocyanin mRNA, complete cds	Q6KF81	636	0	Pseudohemocyanin-2 (Fragment)	.	.	.	.	pfam03723	Hemocyanin_C	Hemocyanin, ig-like domain. This family includes arthropod hemocyanins and insect larval storage proteins.	.	.	GO:0016491|oxidoreductase activity;	.	.
VN_GLEAN_10007279	153	137	163	139.713	243	253	198	253.186	0.551819	-0.857732	0.0103069	0.411307	down	yes	chrscaffold1474:626250-627623:-	gi|678173234|gb|KFV41230.1|	1689	0	Serine/threonine-protein phosphatase 2A regulatory subunit B'' subunit gamma, partial [Tyto alba]	gi|620944195|ref|XM_007663382.1|	134	5e-62	PREDICTED: Ornithorhynchus anatinus protein phosphatase 2, regulatory subunit B'', gamma (PPP2R3C), mRNA	Q9JK24	647	0	Serine/threonine-protein phosphatase 2A regulatory subunit B'' subunit gamma	.	.	.	.	pfam11238	DUF3039	Protein of unknown function (DUF3039). This family of proteins with unknown function appears to be restricted to Actinobacteria.	GO:0032147|activation of protein kinase activity;GO:0001782|B cell homeostasis;GO:0030865|cortical cytoskeleton organization;GO:0000226|microtubule cytoskeleton organization;GO:0045579|positive regulation of B cell differentiation;GO:0002759|regulation of antimicrobial humoral response;GO:0050864|regulation of B cell activation;GO:0051900|regulation of mitochondrial depolarization;GO:0048536|sple…	GO:0005813|centrosome;GO:0005737|cytoplasm;GO:0005634|nucleus;GO:0005819|spindle;	GO:0046872|metal ion binding;	K11583	PPP2R3; serine/threonine-protein phosphatase 2A regulatory subunit B''
VN_GLEAN_10001509	6	5	4	4.58091	27	25	10	23.0632	0.198624	-2.33189	0.0168461	0.532027	down	yes	chrscaffold8133:55971-59255:-	gi|506968103|gb|AGM32395.1|	305	9e-31	tetraspanin-18 [Coptotermes formosanus]	.	.	.	.	P40241	68.9	4e-13	CD9 antigen	.	.	.	.	pfam00335	Tetraspannin	Tetraspanin family.	GO:0007420|brain development;GO:0007155|cell adhesion;GO:0007166|cell surface receptor signaling pathway;GO:0071404|cellular response to low-density lipoprotein particle stimulus;GO:0007342|fusion of sperm to egg plasma membrane;GO:0006928|movement of cell or subcellular component;GO:0008285|negative regulation of cell proliferation;GO:0014003|oligodendrocyte development;GO:0030913|paranodal junc…	GO:0016324|apical plasma membrane;GO:0009986|cell surface;GO:0009897|external side of plasma membrane;GO:0070062|extracellular exosome;GO:0005615|extracellular space;GO:0005925|focal adhesion;GO:0005887|integral component of plasma membrane;	GO:0005178|integrin binding;	K06460	CD9, TSPAN29; CD9 antigen
VN_GLEAN_10007201	98	339	126	157.656	41	57	44	51.289	3.07388	1.62006	0.0010735	0.102952	up	yes	chrscaffold17095:679262-681170:-	gi|511909294|ref|XP_004774075.1|	642	9e-76	PREDICTED: lysine-specific demethylase 8 isoform X1 [Mustela putorius furo]	.	.	.	.	Q1JP61	240	7e-73	Lysine-specific demethylase 8	.	.	.	.	pfam13621	Cupin_8	Cupin-like domain. This cupin like domain shares similarity to the JmjC domain.	GO:0000086|G2/M transition of mitotic cell cycle;GO:0070544|histone H3-K36 demethylation;GO:0045893|positive regulation of transcription, DNA-templated;GO:0006351|transcription, DNA-templated;	GO:0005634|nucleus;	GO:0003682|chromatin binding;GO:0051864|histone demethylase activity (H3-K36 specific);GO:0046872|metal ion binding;	K10277	KDM8, JMJD5; lysine-specific demethylase 8 [EC:1.14.11.27]
VN_GLEAN_10002889	341	276	397	315.662	844	310	750	698.56	0.451875	-1.146	0.0066249	0.332315	down	yes	chrscaffold20336:196897-197542:-	gi|7414464|emb|CAB85963.1|	191	1e-14	alpha glucosidase [Litopenaeus vannamei]	.	.	.	.	.	.	.	.	.	.	.	.	pfam12978	DUF3862	Domain of Unknown Function with PDB structure (DUF3862). PDB:3D4E shared structural similarity to beta-lactamase inhibitory proteins (BLIP) which already include 1XXM, 1S0W, 1JTG, 2G2U, 2G2W, 2B5R, and 3due. All of structures are involved in beta-lactamase inhibitor complex. (REF http://www.topsan.org/Proteins/JCSG/3d4e)	.	.	.	.	.
VN_GLEAN_10001240	782	344	670	572.701	263	282	263	293.02	1.95448	0.966782	0.0202514	0.596498	up	yes	chrscaffold20461:19798-20856:+	gi|665806732|ref|XP_008551619.1|	500	1e-56	PREDICTED: glyoxylate reductase/hydroxypyruvate reductase-like [Microplitis demolitor]	.	.	.	.	A9MH27	119	4e-29	Glyoxylate/hydroxypyruvate reductase A	VC0267	142	2e-38	COG0111	pfam02826	2-Hacid_dh_C	D-isomer specific 2-hydroxyacid dehydrogenase, NAD binding domain. This domain is inserted into the catalytic domain, the large dehydrogenase and D-lactate dehydrogenase families in SCOP. N-terminal portion of which is represented by family pfam00389.	.	GO:0005737|cytoplasm;GO:0005886|plasma membrane;	GO:0030267|glyoxylate reductase (NADP) activity;GO:0016618|hydroxypyruvate reductase activity;GO:0051287|NAD binding;	K12972	ghrA; glyoxylate/hydroxypyruvate reductase A [EC:1.1.1.79 1.1.1.81]
VN_GLEAN_10004302	12	65	27	28.9036	10	2	5	6.39962	4.51645	2.17519	0.0126527	0.462997	up	yes	chrscaffold10386:18528-100734:+	gi|521030864|gb|EPQ12650.1|	486	2e-52	Ficolin-2 [Myotis brandtii]	.	.	.	.	Q9U8W8	176	4e-49	Techylectin-5A	.	.	.	.	pfam00147	Fibrinogen_C	Fibrinogen beta and gamma chains, C-terminal globular domain.	GO:0016337|single organismal cell-cell adhesion;	GO:0005576|extracellular region;	GO:0030246|carbohydrate binding;GO:0046872|metal ion binding;	.	.
VN_GLEAN_10004163	22	7	31	19.5661	5	2	2	3.38867	5.77397	2.52956	0.0411291	0.810679	up	yes	chrscaffold12599:124183-137138:-	gi|390359806|ref|XP_001183680.2|	199	1e-14	PREDICTED: galactosylceramide sulfotransferase [Strongylocentrotus purpuratus]	.	.	.	.	Q5E9W5	52	3e-06	Galactose-3-O-sulfotransferase 4	.	.	.	.	pfam06990	Gal-3-0_sulfotr	Galactose-3-O-sulfotransferase. This family consists of several mammalian galactose-3-O-sulfotransferase proteins. Gal-3-O-sulfotransferase is thought to play a critical role in 3'-sulfation of N-acetyllactosamine in both O- and N-glycans.	GO:0009247|glycolipid biosynthetic process;	GO:0032580|Golgi cisterna membrane;GO:0016021|integral component of membrane;	GO:0001733|galactosylceramide sulfotransferase activity;	K09677	GAL3ST4; galactose-3-O-sulfotransferase 4 [EC:2.8.2.-]
VN_GLEAN_10004160	169	233	116	152.485	57	31	58	53.1709	2.86784	1.51996	0.000499434	0.0593927	up	yes	chrscaffold12599:10651-30492:-	gi|391333632|ref|XP_003741216.1|	282	3e-26	PREDICTED: transcription factor Sox-9-A-like [Metaseiulus occidentalis]	gi|637332219|ref|XM_003224669.2|	42	5e-11	PREDICTED: Anolis carolinensis SRY (sex determining region Y)-box 9 (sox9), mRNA	A4IIJ8	110	5e-26	Transcription factor Sox-10	.	.	.	.	pfam00505	HMG_box	HMG (high mobility group) box.	GO:0030318|melanocyte differentiation;GO:0014029|neural crest formation;GO:0006355|regulation of transcription, DNA-templated;GO:0006351|transcription, DNA-templated;GO:0016055|Wnt signaling pathway;	GO:0005737|cytoplasm;GO:0005634|nucleus;	GO:0003677|DNA binding;GO:0019899|enzyme binding;GO:0032183|SUMO binding;	K09270	SOX7S; transcription factor SOX7/8/10/18 (SOX group E/F)
VN_GLEAN_10001660	22	0	18	13.4803	1	0	0	0.403848	33.3795	5.06089	0.0121776	0.462997	up	yes	chrscaffold11179:47568-48248:-	gi|675383294|gb|KFM76191.1|	245	2e-21	Galactosylceramide sulfotransferase, partial [Stegodyphus mimosarum]	.	.	.	.	A6QNK1	94	6e-21	Galactosylceramide sulfotransferase	.	.	.	.	pfam06990	Gal-3-0_sulfotr	Galactose-3-O-sulfotransferase. This family consists of several mammalian galactose-3-O-sulfotransferase proteins. Gal-3-O-sulfotransferase is thought to play a critical role in 3'-sulfation of N-acetyllactosamine in both O- and N-glycans.	GO:0009247|glycolipid biosynthetic process;GO:0006665|sphingolipid metabolic process;	GO:0000139|Golgi membrane;GO:0016021|integral component of membrane;	GO:0001733|galactosylceramide sulfotransferase activity;	K01019	GAL3ST1; galactosylceramide sulfotransferase [EC:2.8.2.11]
VN_GLEAN_10001667	775	759	710	684.403	397	395	370	422.525	1.61979	0.695809	0.0308447	0.705577	up	yes	chrscaffold6616:43129-77623:-	gi|195575650|ref|XP_002077690.1|	389	1e-36	GD23053 [Drosophila simulans]	.	.	.	.	Q5TM61	82	2e-14	Serine/threonine-protein phosphatase 1 regulatory subunit 10	.	.	.	.	pfam00642	zf-CCCH	Zinc finger C-x8-C-x5-C-x3-H type (and similar).	GO:0006351|transcription, DNA-templated;	GO:0000785|chromatin;GO:0005634|nucleus;GO:0072357|PTW/PP1 phosphatase complex;	GO:0003677|DNA binding;GO:0046872|metal ion binding;GO:0004864|protein phosphatase inhibitor activity;GO:0003723|RNA binding;	K17552	PPP1R10; protein phosphatase 1 regulatory subunit 10
VN_GLEAN_10001666	11	11	8	9.06764	19	70	3	33.4548	0.271041	-1.88341	0.0197967	0.588555	down	yes	chrscaffold6616:5839-25055:-	gi|390332915|ref|XP_003723594.1|	1360	4e-174	PREDICTED: N-acetylated-alpha-linked acidic dipeptidase 2 isoform X1 [Strongylocentrotus purpuratus]	.	.	.	.	Q9Y3Q0	471	4e-154	N-acetylated-alpha-linked acidic dipeptidase 2	.	.	.	.	pfam04389	Peptidase_M28	Peptidase family M28.	GO:0008652|cellular amino acid biosynthetic process;GO:0042135|neurotransmitter catabolic process;GO:0006508|proteolysis;	GO:0016021|integral component of membrane;GO:0005886|plasma membrane;	GO:0004180|carboxypeptidase activity;GO:0016805|dipeptidase activity;GO:0008239|dipeptidyl-peptidase activity;GO:0046872|metal ion binding;GO:0008237|metallopeptidase activity;GO:0050129|N-formylglutamate deformylase activity;GO:0008236|serine-type peptidase activity;	K01301	NAALAD; N-acetylated-alpha-linked acidic dipeptidase [EC:3.4.17.21]
VN_GLEAN_10007470	1682	3034	2083	2004.41	2698	3303	3299	3349.87	0.598355	-0.740927	0.007057	0.341146	down	yes	chrscaffold796:167435-235634:+	gi|751207851|ref|XP_011156509.1|	3456	0	PREDICTED: serine/threonine-protein kinase SMG1 [Solenopsis invicta]	gi|564268644|ref|XM_006273047.1|	126	1e-56	PREDICTED: Alligator mississippiensis SMG1 phosphatidylinositol 3-kinase-related kinase (SMG1), mRNA	Q8BKX6	161	1e-37	Serine/threonine-protein kinase SMG1	SPBC216.07c	201	2e-50	COG5032	pfam00454	PI3_PI4_kinase	Phosphatidylinositol 3- and 4-kinase. Some members of this family probably do not have lipid kinase activity and are protein kinases.	GO:0006281|DNA repair;GO:0000184|nuclear-transcribed mRNA catabolic process, nonsense-mediated decay;GO:0018105|peptidyl-serine phosphorylation;GO:0046854|phosphatidylinositol phosphorylation;GO:0046777|protein autophosphorylation;GO:0000723|telomere maintenance;	GO:0005737|cytoplasm;GO:0005634|nucleus;	GO:0005524|ATP binding;GO:0016301|kinase activity;GO:0046872|metal ion binding;GO:0044822|poly(A) RNA binding;GO:0004674|protein serine/threonine kinase activity;GO:0042162|telomeric DNA binding;	K08873	SMG1; PI-3-kinase-related kinase SMG-1
VN_GLEAN_10005309	1022	3486	903	1493.4	695	505	476	616.868	2.42095	1.27557	0.00244278	0.179318	up	yes	chrscaffold21661:315711-337388:-	gi|241705268|ref|XP_002413250.1|	255	4e-21	F-spondin, putative [Ixodes scapularis]	.	.	.	.	P10280	73.2	7e-15	KappaPI-actitoxin-Avd3a	.	.	.	.	pfam00014	Kunitz_BPTI	Kunitz/Bovine pancreatic trypsin inhibitor domain. Indicative of a protease inhibitor, usually a serine protease inhibitor. Structure is a disulfide rich alpha+beta fold. BPTI (bovine pancreatic trypsin inhibitor) is an extensively studied model structure. Certain family members are similar to the tick anticoagulant peptide (TAP). This is a highly selective inhibitor of factor Xa in the blood coa…	.	GO:0005576|extracellular region;GO:0042151|nematocyst;	GO:0004867|serine-type endopeptidase inhibitor activity;	.	.
VN_GLEAN_10005164	0	2	2	1.15993	3	53	0	19.9811	0.0580514	-4.10653	0.00144403	0.124437	down	yes	chrscaffold11282:42172-89405:-	gi|646707257|gb|KDR14100.1|	749	2e-76	Enteropeptidase [Zootermopsis nevadensis]	.	.	.	.	P20063	83.6	2e-14	Low-density lipoprotein receptor (Fragment)	.	.	.	.	pfam00089	Trypsin	Trypsin.	GO:0008203|cholesterol metabolic process;GO:0006897|endocytosis;GO:0006869|lipid transport;	GO:0009986|cell surface;GO:0005905|coated pit;GO:0005769|early endosome;GO:0005794|Golgi apparatus;GO:0016021|integral component of membrane;GO:0005770|late endosome;GO:0034362|low-density lipoprotein particle;GO:0005764|lysosome;GO:0005886|plasma membrane;	GO:0005509|calcium ion binding;	.	.
VN_GLEAN_10002311	2243	1666	1864	1787.76	639	1024	1093	982.015	1.8205	0.864336	0.0169111	0.532027	up	yes	chrscaffold10224:24896-29819:+	.	.	.	.	.	.	.	.	.	.	.	.	.	.	.	.	pfam13879	KIAA1430	KIAA1430 homologue. This is a family of KIAA1430 homologues. The function is not known.	.	.	.	.	.
VN_GLEAN_10007197	3	3	3	2.74927	24	11	8	16.2325	0.169369	-2.56176	0.0330616	0.722736	down	yes	chrscaffold17095:602420-617841:-	gi|321470660|gb|EFX81635.1|	266	1e-24	hypothetical protein DAPPUDRAFT_195986 [Daphnia pulex]	.	.	.	.	Q9U8W7	48.5	1e-05	Techylectin-5B	.	.	.	.	pfam00147	Fibrinogen_C	Fibrinogen beta and gamma chains, C-terminal globular domain.	GO:0016337|single organismal cell-cell adhesion;	GO:0005576|extracellular region;	GO:0030246|carbohydrate binding;GO:0046872|metal ion binding;	.	.
VN_GLEAN_10006587	959	1007	1187	967.471	1162	1468	1586	1513.44	0.639254	-0.645539	0.0229524	0.62034	down	yes	chrscaffold11664:529620-545107:+	gi|91091444|ref|XP_972566.1|	1496	0	PREDICTED: succinate-semialdehyde dehydrogenase, mitochondrial [Tribolium castaneum]	gi|157107082|ref|XM_001649567.1|	54	2e-17	Aedes aegypti AAEL004685-RA mRNA	P51650	529	0	Succinate-semialdehyde dehydrogenase, mitochondrial	.	.	.	.	pfam00171	Aldedh	Aldehyde dehydrogenase family. This family of dehydrogenases act on aldehyde substrates. Members use NADP as a cofactor. The family includes the following members: The prototypical members are the aldehyde dehydrogenases EC:1.2.1.3. Succinate-semialdehyde dehydrogenase EC:1.2.1.16. Lactaldehyde dehydrogenase EC:1.2.1.22. Benzaldehyde dehydrogenase EC:1.2.1.28. Methylmalonate-semialdehyde dehydrog…	GO:0007417|central nervous system development;GO:0009450|gamma-aminobutyric acid catabolic process;GO:0055114|oxidation-reduction process;GO:0006105|succinate metabolic process;	GO:0005739|mitochondrion;	GO:0004029|aldehyde dehydrogenase (NAD) activity;GO:0031406|carboxylic acid binding;GO:0051287|NAD binding;GO:0004777|succinate-semialdehyde dehydrogenase (NAD+) activity;GO:0009013|succinate-semialdehyde dehydrogenase [NAD(P)+] activity;	.	.
VN_GLEAN_10001836	11	337	28	94.8076	29	52	28	39.383	2.40732	1.26743	0.0443188	0.831018	up	yes	chrscaffold26439:124858-137877:-	gi|241153699|ref|XP_002407136.1|	840	3e-92	glutamate receptor interacting protein, putative [Ixodes scapularis]	.	.	.	.	Q9C0E4	61.2	6e-08	Glutamate receptor-interacting protein 2	.	.	.	.	pfam00595	PDZ	PDZ domain (Also known as DHR or GLGF). PDZ domains are found in diverse signaling proteins.	.	GO:0005829|cytosol;GO:0005886|plasma membrane;	.	.	.
VN_GLEAN_10007189	793	856	775	735.911	1108	1481	1462	1455.24	0.505696	-0.983658	0.000267489	0.0369882	down	yes	chrscaffold17095:444445-463380:+	gi|51513200|gb|AAH80375.1|	698	5e-83	MGC79829 protein [Xenopus (Silurana) tropicalis]	.	.	.	.	Q32M08	250	1e-75	tRNA-dihydrouridine(20a/20b) synthase [NAD(P)+]-like	SPCC777.15	176	1e-48	COG0042	pfam01207	Dus	Dihydrouridine synthase (Dus). Members of this family catalyse the reduction of the 5,6-double bond of a uridine residue on tRNA. Dihydrouridine modification of tRNA is widely observed in prokaryotes and eukaryotes, and also in some archae. Most dihydrouridines are found in the D loop of t-RNAs. The role of dihydrouridine in tRNA is currently unknown, but may increase conformational flexibility o…	.	GO:0005829|cytosol;	GO:0050660|flavin adenine dinucleotide binding;GO:0017150|tRNA dihydrouridine synthase activity;	K05545	DUS4; tRNA-dihydrouridine synthase 4 [EC:1.3.1.90]
VN_GLEAN_10003475	918	1367	741	890.297	217	412	437	378.001	2.35528	1.2359	7.29202e-05	0.0135495	up	yes	chrscaffold3908:106249-123737:+	gi|612034121|ref|XP_007497347.1|	294	9e-26	PREDICTED: major facilitator superfamily domain-containing protein 7 [Monodelphis domestica]	.	.	.	.	Q503P5	94	5e-19	Major facilitator superfamily domain-containing protein 7	.	.	.	.	pfam07690	MFS_1	Major Facilitator Superfamily.	GO:0055085|transmembrane transport;	GO:0016021|integral component of membrane;	.	K12306	MSFD7, SLC49A4; MFS transporter, FLVCR family, MFS-domain-containing protein 7
VN_GLEAN_10006205	857	1323	869	902.335	557	2779	683	1434.89	0.628855	-0.669201	0.03936	0.790658	down	yes	chrscaffold9957:6107-11658:-	gi|572303738|ref|XP_006617848.1|	509	5e-57	PREDICTED: LOW QUALITY PROTEIN: aldehyde dehydrogenase family 3 member B1-like [Apis dorsata]	.	.	.	.	P51648	174	3e-49	Fatty aldehyde dehydrogenase	slr0091	147	7e-40	COG1012	pfam00171	Aldedh	Aldehyde dehydrogenase family. This family of dehydrogenases act on aldehyde substrates. Members use NADP as a cofactor. The family includes the following members: The prototypical members are the aldehyde dehydrogenases EC:1.2.1.3. Succinate-semialdehyde dehydrogenase EC:1.2.1.16. Lactaldehyde dehydrogenase EC:1.2.1.22. Benzaldehyde dehydrogenase EC:1.2.1.28. Methylmalonate-semialdehyde dehydrog…	GO:0006081|cellular aldehyde metabolic process;GO:0007417|central nervous system development;GO:0008544|epidermis development;GO:0001561|fatty acid alpha-oxidation;GO:0055114|oxidation-reduction process;GO:0007422|peripheral nervous system development;GO:0033306|phytol metabolic process;GO:0006714|sesquiterpenoid metabolic process;GO:0030148|sphingolipid biosynthetic process;	GO:0005789|endoplasmic reticulum membrane;GO:0070062|extracellular exosome;GO:0016021|integral component of membrane;GO:0043231|intracellular membrane-bounded organelle;GO:0005743|mitochondrial inner membrane;GO:0005778|peroxisomal membrane;GO:0005777|peroxisome;	GO:0004028|3-chloroallyl aldehyde dehydrogenase activity;GO:0004029|aldehyde dehydrogenase (NAD) activity;GO:0004030|aldehyde dehydrogenase [NAD(P)+] activity;GO:0046577|long-chain-alcohol oxidase activity;GO:0050061|long-chain-aldehyde dehydrogenase activity;GO:0052814|medium-chain-aldehyde dehydrogenase activity;	K00128	E1.2.1.3; aldehyde dehydrogenase (NAD+) [EC:1.2.1.3]
VN_GLEAN_10000190	948	1304	893	936.453	1491	893	3141	1956.71	0.478586	-1.06315	0.000462287	0.0572658	down	yes	chrscaffold19769:1489-5993:-	gi|321475088|gb|EFX86052.1|	1084	7e-143	hypothetical protein DAPPUDRAFT_309043 [Daphnia pulex]	.	.	.	.	Q7SBB6	52	3e-06	Probable Delta(7)-sterol 5(6)-desaturase	.	.	.	.	pfam04116	FA_hydroxylase	Fatty acid hydroxylase superfamily. This superfamily includes fatty acid and carotene hydroxylases and sterol desaturases. Beta-carotene hydroxylase is involved in zeaxanthin synthesis by hydroxylating beta-carotene, but the enzyme may be involved in other pathways. This family includes C-5 sterol desaturase and C-4 sterol methyl oxidase. Members of this family are involved in cholesterol biosynt…	GO:0006696|ergosterol biosynthetic process;GO:0006633|fatty acid biosynthetic process;	GO:0005789|endoplasmic reticulum membrane;GO:0016021|integral component of membrane;	GO:0000248|C-5 sterol desaturase activity;GO:0005506|iron ion binding;	K00227	SC5DL, ERG3; delta7-sterol 5-desaturase [EC:1.14.19.20]
VN_GLEAN_10006160	210	551	189	267.979	27	46	98	59.5904	4.49701	2.16897	0.000612213	0.0661858	up	yes	chrscaffold2249:71756-72050:-	gi|820849494|ref|XP_012342447.1|	169	3e-12	PREDICTED: sialin [Apis florea]	.	.	.	.	Q9NRA2	52.8	8e-08	Sialin	.	.	.	.	pfam10094	DUF2332	Uncharacterized protein conserved in bacteria (DUF2332). Members of this family of hypothetical bacterial proteins have no known function.	GO:0006865|amino acid transport;GO:0006820|anion transport;GO:0006811|ion transport;GO:0015739|sialic acid transport;	GO:0030054|cell junction;GO:0005737|cytoplasm;GO:0005887|integral component of plasma membrane;GO:0005765|lysosomal membrane;GO:0016020|membrane;GO:0005886|plasma membrane;GO:0030672|synaptic vesicle membrane;	GO:0015136|sialic acid transmembrane transporter activity;GO:0015538|sialic acid:proton symporter activity;GO:0005351|sugar:proton symporter activity;	K12301	SLC17A5; MFS transporter, ACS family, solute carrier family 17 (sodium-dependent inorganic phosphate cotransporter), member 5
VN_GLEAN_10004804	131	214	126	138.473	77	59	38	64.5524	2.14513	1.10106	0.0117918	0.461276	up	yes	chrscaffold1752:29071-51500:+	gi|755966302|ref|XP_011305457.1|	410	3e-43	PREDICTED: protein 60A [Fopius arisanus]	.	.	.	.	Q24735	153	3e-41	Protein 60A	.	.	.	.	pfam00019	TGF_beta	Transforming growth factor beta like domain.	GO:0040007|growth;	GO:0005615|extracellular space;	.	.	.
VN_GLEAN_10001750	1156	1366	1382	1186.58	1496	1679	1808	1796.43	0.660521	-0.598324	0.0219413	0.612462	down	yes	chrscaffold5261:23791-61181:+	gi|646710139|gb|KDR15740.1|	719	2e-92	Glutathione S-transferase theta-1 [Zootermopsis nevadensis]	.	.	.	.	Q2NL00	209	1e-65	Glutathione S-transferase theta-1	all1745	84.3	8e-19	COG0625	pfam00043	GST_C	Glutathione S-transferase, C-terminal domain. GST conjugates reduced glutathione to a variety of targets including S-crystallin from squid, the eukaryotic elongation factor 1-gamma, the HSP26 family of stress-related proteins and auxin-regulated proteins in plants. Stringent starvation proteins in Escherichia coli are also included in the alignment but are not known to have GST activity. The glut…	GO:0006749|glutathione metabolic process;	GO:0005737|cytoplasm;	GO:0004364|glutathione transferase activity;	K00799	GST, gst; glutathione S-transferase [EC:2.5.1.18]
VN_GLEAN_10000419	37	89	55	52.5849	82	183	99	130.65	0.402487	-1.31299	0.0033592	0.217106	down	yes	chrscaffold14835:19802-43137:-	gi|390335354|ref|XP_788388.3|	667	1e-82	PREDICTED: deoxynucleoside triphosphate triphosphohydrolase SAMHD1 [Strongylocentrotus purpuratus]	.	.	.	.	Q5ZJL9	251	1e-77	Deoxynucleoside triphosphate triphosphohydrolase SAMHD1	TM1547	64.7	2e-11	COG1078	pfam01966	HD	HD domain. HD domains are metal dependent phosphohydrolases.	GO:0046061|dATP catabolic process;GO:0051607|defense response to virus;GO:0006203|dGTP catabolic process;GO:0045087|innate immune response;GO:0045088|regulation of innate immune response;	GO:0005634|nucleus;	GO:0032567|dGTP binding;GO:0008832|dGTPase activity;GO:0003676|nucleic acid binding;GO:0003723|RNA binding;GO:0008270|zinc ion binding;	.	.
VN_GLEAN_10003462	976	1427	840	957.779	554	411	683	595.064	1.60954	0.686647	0.018839	0.56602	up	yes	chrscaffold2770:170776-183600:-	gi|675375232|gb|KFM68134.1|	1772	0	hypothetical protein X975_27199, partial [Stegodyphus mimosarum]	gi|591374755|ref|XM_007062002.1|	137	1e-63	PREDICTED: Chelonia mydas histone deacetylase 5 (HDAC5), mRNA	Q99P99	585	0	Histone deacetylase 4	SPBC800.03	257	2e-75	COG0123	pfam00850	Hist_deacetyl	Histone deacetylase domain. Histones can be reversibly acetylated on several lysine residues. Regulation of transcription is caused in part by this mechanism. Histone deacetylases catalyse the removal of the acetyl group. Histone deacetylases are related to other proteins.	GO:0071260|cellular response to mechanical stimulus;GO:0071374|cellular response to parathyroid hormone stimulus;GO:0071356|cellular response to tumor necrosis factor;GO:0006338|chromatin remodeling;GO:0016575|histone deacetylation;GO:0070933|histone H4 deacetylation;GO:0008285|negative regulation of cell proliferation;GO:0045820|negative regulation of glycolytic process;GO:0010832|negative regul…	GO:0031672|A band;GO:0042641|actomyosin;GO:0005737|cytoplasm;GO:0005829|cytosol;GO:0000118|histone deacetylase complex;GO:0031594|neuromuscular junction;GO:0005634|nucleus;GO:0043234|protein complex;GO:0030017|sarcomere;GO:0017053|transcriptional repressor complex;GO:0030018|Z disc;	GO:0003682|chromatin binding;GO:0001047|core promoter binding;GO:0004407|histone deacetylase activity;GO:0032041|NAD-dependent histone deacetylase activity (H3-K14 specific);GO:0030955|potassium ion binding;GO:0043565|sequence-specific DNA binding;GO:0003714|transcription corepressor activity;GO:0008134|transcription factor binding;GO:0008270|zinc ion binding;	K11406	HDAC4_5; histone deacetylase 4/5 [EC:3.5.1.98]
VN_GLEAN_10005516	8264	13447	7623	8612.67	3173	4230	6419	4901.37	1.7572	0.813276	0.0036495	0.232855	up	yes	chrscaffold5242:172724-180611:+	gi|532004198|ref|XP_005346273.1|	2304	0	PREDICTED: sarcosine dehydrogenase, mitochondrial [Microtus ochrogaster]	.	.	.	.	Q64380	877	0	Sarcosine dehydrogenase, mitochondrial	mll5369_2	236	5e-69	COG0404	pfam01571	GCV_T	Aminomethyltransferase folate-binding domain. This is a family of glycine cleavage T-proteins, part of the glycine cleavage multienzyme complex (GCV) found in bacteria and the mitochondria of eukaryotes. GCV catalyses the catabolism of glycine in eukaryotes. The T-protein is an aminomethyl transferase.	GO:0042426|choline catabolic process;GO:0006545|glycine biosynthetic process;GO:0035999|tetrahydrofolate interconversion;	GO:0005759|mitochondrial matrix;GO:0005739|mitochondrion;	GO:0050660|flavin adenine dinucleotide binding;GO:0005542|folic acid binding;GO:0016491|oxidoreductase activity;GO:0008480|sarcosine dehydrogenase activity;	K00314	SARDH; sarcosine dehydrogenase [EC:1.5.8.3]
VN_GLEAN_10007039	34	158	22	57.1503	5	2455	66	893.257	0.0639796	-3.96624	0.00218692	0.166392	down	yes	chrscaffold8769:540377-542144:+	.	.	.	.	.	.	.	.	.	.	.	.	.	.	.	.	pfam03769	Attacin_C	Attacin, C-terminal region. This family includes attacin, sarcotoxin and diptericin. All members of this family are insect antibacterial proteins which are induced by the fat body and subsequently released into secreted into the hemolymph where they act synergistically to kill the invading microorganism.	.	.	.	.	.
VN_GLEAN_10004575	243	861	292	388.972	206	234	175	223.912	1.73717	0.796736	0.0462049	0.850571	up	yes	chrscaffold2948:246802-272185:+	gi|817068365|ref|XP_012256116.1|	3154	0	PREDICTED: protein slit [Athalia rosae]	.	.	.	.	P24014	63.2	2e-08	Protein slit	alr0124_1	62.4	5e-09	COG4886	pfam02210	Laminin_G_2	Laminin G domain. This family includes the Thrombospondin N-terminal-like domain, a Laminin G subfamily.	GO:0048846|axon extension involved in axon guidance;GO:0007411|axon guidance;GO:0016199|axon midline choice point recognition;GO:0048813|dendrite morphogenesis;GO:0007502|digestive tract mesoderm development;GO:0035050|embryonic heart tube development;GO:0007427|epithelial cell migration, open tracheal system;GO:0008347|glial cell migration;GO:0008406|gonad development;GO:0050929|induction of neg…	GO:0031012|extracellular matrix;GO:0005576|extracellular region;GO:0005615|extracellular space;GO:0005886|plasma membrane;GO:0005578|proteinaceous extracellular matrix;GO:0071666|Slit-Robo signaling complex;	GO:0005509|calcium ion binding;GO:0008201|heparin binding;GO:0048495|Roundabout binding;	K06839	SLIT2; slit 2
VN_GLEAN_10003963	764	659	790	683.487	270	314	359	338.915	2.01669	1.01199	0.00434895	0.261201	up	yes	chrscaffold19058:59680-87568:-	gi|350418995|ref|XP_003492036.1|	2601	0	PREDICTED: synaptojanin-1 [Bombus impatiens]	gi|241392428|ref|XM_002409405.1|	42	2e-10	Ixodes scapularis synaptojanin, putative, mRNA	O43426	887	0	Synaptojanin-1	YNL106c_1	209	7e-57	COG5329	pfam02383	Syja_N	SacI homology domain. This Pfam family represents a protein domain which shows homology to the yeast protein SacI. The SacI homology domain is most notably found at the amino terminal of the inositol 5'-phosphatase synaptojanin.	GO:0046855|inositol phosphate dephosphorylation;GO:0043647|inositol phosphate metabolic process;GO:0007612|learning;GO:0006836|neurotransmitter transport;GO:0006661|phosphatidylinositol biosynthetic process;GO:0046856|phosphatidylinositol dephosphorylation;GO:0046488|phosphatidylinositol metabolic process;GO:0048488|synaptic vesicle endocytosis;GO:0016082|synaptic vesicle priming;GO:0048489|synap…	GO:0030132|clathrin coat of coated pit;GO:0005829|cytosol;GO:0030117|membrane coat;GO:0098793|presynapse;GO:0097060|synaptic membrane;GO:0043195|terminal bouton;GO:0012506|vesicle membrane;	GO:0052659|inositol-1,3,4,5-tetrakisphosphate 5-phosphatase activity;GO:0052658|inositol-1,4,5-trisphosphate 5-phosphatase activity;GO:0000166|nucleotide binding;GO:0034596|phosphatidylinositol phosphate 4-phosphatase activity;GO:0034595|phosphatidylinositol phosphate 5-phosphatase activity;GO:0052629|phosphatidylinositol-3,5-bisphosphate 3-phosphatase activity;GO:0043813|phosphatidylinositol-3,5…	.	.
VN_GLEAN_10004086	1327	3093	1419	1675.05	936	569	1207	978.508	1.71184	0.775545	0.0298433	0.699428	up	yes	chrscaffold24422:103965-120420:+	gi|751794764|ref|XP_011207119.1|	419	5e-41	PREDICTED: uncharacterized protein LOC105228832 isoform X2 [Bactrocera dorsalis]	.	.	.	.	Q8K1C7	143	5e-35	Monocarboxylate transporter 14	.	.	.	.	pfam07690	MFS_1	Major Facilitator Superfamily.	.	GO:0016021|integral component of membrane;GO:0005886|plasma membrane;	GO:0008028|monocarboxylic acid transmembrane transporter activity;GO:0015293|symporter activity;	K08190	SLC16A14; MFS transporter, MCP family, solute carrier family 16 (monocarboxylic acid transporters), member 14
VN_GLEAN_10004921	116	599	101	218.266	101	74	60	86.8295	2.51373	1.32983	0.00676921	0.335414	up	yes	chrscaffold19142:159979-194187:+	gi|766923557|ref|XP_011506408.1|	508	5e-51	PREDICTED: switch-associated protein 70-like [Ceratosolen solmsi marchali]	.	.	.	.	Q9H4E7	92	2e-17	Differentially expressed in FDCP 6 homolog	.	.	.	.	pfam07223	DUF1421	Protein of unknown function (DUF1421). This family represents a conserved region approximately 350 residues long within a number of plant proteins of unknown function.	.	GO:0005856|cytoskeleton;GO:0030175|filopodium;GO:0016020|membrane;GO:0005634|nucleus;GO:0048471|perinuclear region of cytoplasm;GO:0005886|plasma membrane;	.	.	.
VN_GLEAN_10003988	76	101	78	76.3809	148	157	117	154.047	0.495829	-1.01208	0.012105	0.462997	down	yes	chrscaffold267:26398-38724:-	gi|766929177|ref|XP_011496670.1|	494	4e-57	PREDICTED: probable serine hydrolase isoform X1 [Ceratosolen solmsi marchali]	.	.	.	.	O18391	177	9e-52	Probable serine hydrolase	.	.	.	.	pfam12697	Abhydrolase_6	Alpha/beta hydrolase family. This family contains alpha/beta hydrolase enzymes of diverse specificity.	GO:0007586|digestion;GO:0007275|multicellular organismal development;GO:0009636|response to toxic substance;GO:0019233|sensory perception of pain;	.	GO:0052689|carboxylic ester hydrolase activity;GO:0016787|hydrolase activity;GO:0017171|serine hydrolase activity;	.	.
VN_GLEAN_10006805	364	464	372	360.509	226	174	198	218.344	1.65111	0.723435	0.0320091	0.717869	up	yes	chrscaffold3344:623339-642160:-	gi|383848074|ref|XP_003699677.1|	502	9e-54	PREDICTED: protein FAM173B [Megachile rotundata]	gi|589949668|ref|XM_006987430.1|	34	7e-06	PREDICTED: Peromyscus maniculatus bairdii zinc finger protein, FOG family member 1 (Zfpm1), mRNA	Q5I047	177	4e-48	Protein FAM173B	.	.	.	.	pfam13465	zf-H2C2_2	Zinc-finger double domain.	.	GO:0016021|integral component of membrane;	.	.	.
VN_GLEAN_10001619	687	531	627	571.526	323	126	249	257.377	2.22058	1.15094	0.0210455	0.610193	up	yes	chrscaffold7261:107230-108486:+	.	.	.	.	.	.	.	.	.	.	.	.	.	.	.	.	pfam09770	PAT1	Topoisomerase II-associated protein PAT1. Members of this family are necessary for accurate chromosome transmission during cell division.	.	.	.	.	.
VN_GLEAN_10001343	20	63	18	28.0716	7	6	6	6.93522	4.04769	2.0171	0.021631	0.610193	up	yes	chrscaffold30532:34280-64416:-	gi|762129047|ref|XP_011447641.1|	1693	0	PREDICTED: girdin-like isoform X5 [Crassostrea gigas]	gi|504143930|ref|XM_004584339.1|	42	2e-10	PREDICTED: Ochotona princeps coiled-coil domain containing 88C (CCDC88C), mRNA	Q3V6T2	559	2e-167	Girdin	.	.	.	.	pfam01576	Myosin_tail_1	Myosin tail. The myosin molecule is a multi-subunit complex made up of two heavy chains and four light chains it is a fundamental contractile protein found in all eukaryote cell types. This family consists of the coiled-coil myosin heavy chain tail region. The coiled-coil is composed of the tail from two molecules of myosin. These can then assemble into the macromolecular thick filament. The coil…	GO:0032148|activation of protein kinase B activity;GO:0016477|cell migration;GO:0006260|DNA replication;GO:0030032|lamellipodium assembly;GO:0061024|membrane organization;GO:0032956|regulation of actin cytoskeleton organization;GO:0042127|regulation of cell proliferation;GO:0006275|regulation of DNA replication;GO:0010975|regulation of neuron projection development;GO:0001932|regulation of protei…	GO:0031410|cytoplasmic vesicle;GO:0016023|cytoplasmic membrane-bounded vesicle;GO:0005829|cytosol;GO:0005783|endoplasmic reticulum;GO:0005794|Golgi apparatus;GO:0030027|lamellipodium;GO:0016020|membrane;GO:0005886|plasma membrane;	GO:0003779|actin binding;GO:0008017|microtubule binding;GO:0035091|phosphatidylinositol binding;GO:0042803|protein homodimerization activity;GO:0043422|protein kinase B binding;	.	.
VN_GLEAN_10001345	399	483	316	357.979	219	173	202	216.485	1.6536	0.725608	0.0302309	0.699428	up	yes	chrscaffold5887:10795-43948:+	gi|856116603|tpg|DAA64807.1|	133	5e-06	TPA_exp: neuropeptide receptor [Pediculus humanus corporis]	.	.	.	.	.	.	.	.	.	.	.	.	pfam00001	7tm_1	7 transmembrane receptor (rhodopsin family). This family contains, amongst other G-protein-coupled receptors (GCPRs), members of the opsin family, which have been considered to be typical members of the rhodopsin superfamily. They share several motifs, mainly the seven transmembrane helices, GCPRs of the rhodopsin superfamily. All opsins bind a chromophore, such as 11-cis-retinal. The function of…	.	.	.	.	.
VN_GLEAN_10004467	67	149	41	72.4886	225	267	127	227.404	0.318765	-1.64943	0.00402248	0.246574	down	yes	chrscaffold5144:15554-48411:+	gi|242021674|ref|XP_002431269.1|	219	2e-16	glutamate receptor, ionotropic kainate 2 precursor, putative [Pediculus humanus corporis]	.	.	.	.	Q91755	72.4	4e-13	Glutamate receptor ionotropic, kainate 2 (Fragment)	.	.	.	.	pfam00060	Lig_chan	Ligand-gated ion channel. This family includes the four transmembrane regions of the ionotropic glutamate receptors and NMDA receptors.	.	GO:0030054|cell junction;GO:0016021|integral component of membrane;GO:0045211|postsynaptic membrane;	GO:0004970|ionotropic glutamate receptor activity;	.	.
VN_GLEAN_10001818	4035	6853	3579	4226.57	2169	2262	3007	2671.04	1.58236	0.662082	0.0135831	0.47509	up	yes	chrscaffold15942:38476-113218:-	gi|646716872|gb|KDR19938.1|	1150	2e-137	Fasciclin-2, partial [Zootermopsis nevadensis]	.	.	.	.	P22648	403	7e-120	Fasciclin-2	.	.	.	.	pfam07679	I-set	Immunoglobulin I-set domain.	GO:0007155|cell adhesion;GO:0030154|cell differentiation;GO:0007399|nervous system development;	GO:0016021|integral component of membrane;	.	.	.
VN_GLEAN_10003096	141	191	135	139.304	208	288	232	262.686	0.530307	-0.915099	0.00841086	0.367728	down	yes	chrscaffold2751:104077-105588:+	gi|465992554|gb|EMP38950.1|	220	3e-16	hypothetical protein UY3_03783, partial [Chelonia mydas]	.	.	.	.	.	.	.	.	.	.	.	.	pfam03184	DDE_1	DDE superfamily endonuclease. This family of proteins are related to pfam00665 and are probably endonucleases of the DDE superfamily. Transposase proteins are necessary for efficient DNA transposition. This domain is a member of the DDE superfamily, which contain three carboxylate residues that are believed to be responsible for coordinating metal ions needed for catalysis. The catalytic activity…	.	.	.	.	.
VN_GLEAN_10007085	276	189	233	217.334	508	557	156	453.981	0.478729	-1.06272	0.01451	0.492788	down	yes	chrscaffold569:112194-159664:-	gi|443718132|gb|ELU08878.1|	1822	0	hypothetical protein CAPTEDRAFT_177854 [Capitella teleta]	gi|375281945|gb|JQ327140.1|	56	4e-18	Gasterosteus aculeatus acyl-CoA synthetase short-chain family member 1A (Acss1A) mRNA, partial cds	Q99NB1	639	0	Acetyl-coenzyme A synthetase 2-like, mitochondrial	PA4733	530	9e-171	COG0365	pfam00501	AMP-binding	AMP-binding enzyme.	GO:0019413|acetate biosynthetic process;GO:0006085|acetyl-CoA biosynthetic process;GO:0019427|acetyl-CoA biosynthetic process from acetate;GO:0019542|propionate biosynthetic process;	GO:0005759|mitochondrial matrix;GO:0005739|mitochondrion;	GO:0003987|acetate-CoA ligase activity;GO:0016208|AMP binding;GO:0005524|ATP binding;	K01895	ACSS, acs; acetyl-CoA synthetase [EC:6.2.1.1]
VN_GLEAN_10003693	99	134	115	104.609	174	223	94	180.317	0.580139	-0.785529	0.0466558	0.850968	down	yes	chrscaffold7608:215116-244251:+	gi|556757260|ref|XP_005973975.1|	214	1e-17	PREDICTED: glycosyltransferase 1 domain-containing protein 1 [Pantholops hodgsonii]	.	.	.	.	A4FUP9	72.8	7e-14	Glycosyltransferase 1 domain-containing protein 1	.	.	.	.	pfam03435	Saccharop_dh	Saccharopine dehydrogenase. This family comprised of three structural domains that can not be separated in the linear sequence. In some organisms this enzyme is found as a bifunctional polypeptide with lysine ketoglutarate reductase. The saccharopine dehydrogenase can also function as a saccharopine reductase.	.	GO:0005737|cytoplasm;GO:0005576|extracellular region;	GO:0016757|transferase activity, transferring glycosyl groups;	.	.
VN_GLEAN_10001252	22	37	18	22.445	2	5	3	3.57012	6.2869	2.65235	0.0173809	0.538264	up	yes	chrscaffold19770:215-13683:+	gi|321478137|gb|EFX89095.1|	549	3e-54	cubitus interruptus-like protein [Daphnia pulex]	gi|617443567|ref|XM_007565946.1|	43	5e-11	PREDICTED: Poecilia formosa GLI family zinc finger 3 (gli3), transcript variant X2, mRNA	O77027	109	7e-24	Protein cubitus interruptus (Fragment)	.	.	.	.	pfam07223	DUF1421	Protein of unknown function (DUF1421). This family represents a conserved region approximately 350 residues long within a number of plant proteins of unknown function.	GO:0006355|regulation of transcription, DNA-templated;GO:0007367|segment polarity determination;GO:0007224|smoothened signaling pathway;	GO:0035301|Hedgehog signaling complex;GO:0005634|nucleus;	GO:0003677|DNA binding;GO:0046872|metal ion binding;	.	.
VN_GLEAN_10005422	270	443	279	292.39	389	683	470	554.345	0.527451	-0.92289	0.00289294	0.199212	down	yes	chrscaffold14698:390868-401824:+	gi|762094831|ref|XP_011429907.1|	447	3e-51	PREDICTED: probable palmitoyltransferase ZDHHC24 [Crassostrea gigas]	.	.	.	.	Q2TGI5	114	7e-29	Probable palmitoyltransferase ZDHHC24	SPBC3H7.09	70.1	2e-13	COG5273	pfam01529	zf-DHHC	DHHC palmitoyltransferase. This family includes the well known DHHC zinc binding domain as well as three of the four conserved transmembrane regions found in this family of palmitoyltransferase enzymes.	.	GO:0016021|integral component of membrane;	GO:0019706|protein-cysteine S-palmitoyltransferase activity;GO:0008270|zinc ion binding;	K18932	ZDHHC; palmitoyltransferase [EC:2.3.1.225]
VN_GLEAN_10007225	35	342	17	100.38	30	7	7	16.9084	5.93666	2.56965	0.0380247	0.771654	up	yes	chrscaffold4137:742371-784526:+	gi|391332814|ref|XP_003740824.1|	2342	0	PREDICTED: A disintegrin and metalloproteinase with thrombospondin motifs 7-like [Metaseiulus occidentalis]	gi|597750778|ref|XM_007237235.1|	37	2e-07	PREDICTED: Astyanax mexicanus ADAM metallopeptidase with thrombospondin type 1 motif, 17 (adamts17), mRNA	Q9UKP4	63.9	1e-08	A disintegrin and metalloproteinase with thrombospondin motifs 7	.	.	.	.	pfam05986	ADAM_spacer1	ADAM-TS Spacer 1. This family represents the Spacer-1 region from the ADAM-TS family of metalloproteinases.	GO:0071773|cellular response to BMP stimulus;GO:0071347|cellular response to interleukin-1;GO:0071356|cellular response to tumor necrosis factor;GO:0032331|negative regulation of chondrocyte differentiation;GO:0036066|protein O-linked fucosylation;GO:0051603|proteolysis involved in cellular protein catabolic process;	GO:0009986|cell surface;GO:0005788|endoplasmic reticulum lumen;GO:0005578|proteinaceous extracellular matrix;	GO:0004222|metalloendopeptidase activity;GO:0008237|metallopeptidase activity;GO:0008270|zinc ion binding;	K08622	ADAMTS7; a disintegrin and metalloproteinase with thrombospondin motifs 7 [EC:3.4.24.-]
VN_GLEAN_10000205	95	112	69	82.3997	40	30	23	34.3813	2.39664	1.26101	0.0156326	0.505852	up	yes	chrscaffold33501:6685-12006:-	.	.	.	.	.	.	.	.	Q0VCT2	52.8	4e-06	Transmembrane protein 59-like	.	.	.	.	pfam12280	BSMAP	Brain specific membrane anchored protein. This family of proteins is found in eukaryotes. Proteins in this family are typically between 285 and 331 amino acids in length. BSMAP has a putative transmembrane domain and is predicted to be a type I membrane glycoprotein.	.	GO:0000139|Golgi membrane;GO:0016021|integral component of membrane;	.	.	.
VN_GLEAN_10003025	52	24	61	43.909	87	113	82	102.26	0.429387	-1.21965	0.0327905	0.719456	down	yes	chrscaffold8303:43901-44612:-	.	.	.	.	.	.	.	.	.	.	.	.	.	.	.	.	pfam12300	DUF3628	Protein of unknown function (DUF3628). This domain family is found in bacteria, and is typically between 153 and 183 amino acids in length. The family is found in association with pfam00270, pfam00271.	.	.	.	.	.
VN_GLEAN_10004691	133	133	154	128.976	432	273	681	496.262	0.259894	-1.944	3.00226e-09	2.23143e-06	down	yes	chrscaffold2244:273093-305315:+	gi|743692758|gb|AJC52502.1|	340	6e-35	estrogen sulfotransferase [Scylla olivacea]	.	.	.	.	O75897	94.7	9e-22	Sulfotransferase 1C4	.	.	.	.	pfam00685	Sulfotransfer_1	Sulfotransferase domain.	GO:0050427|3'-phosphoadenosine 5'-phosphosulfate metabolic process;GO:0051923|sulfation;	GO:0005829|cytosol;	GO:0004062|aryl sulfotransferase activity;GO:0008146|sulfotransferase activity;	K01025	E2.8.2.-
VN_GLEAN_10004690	791	1640	808	936.336	471	732	432	592.252	1.58098	0.660817	0.0259705	0.654324	up	yes	chrscaffold2244:191895-235276:-	gi|321459231|gb|EFX70287.1|	3269	0	hypothetical protein DAPPUDRAFT_347506 [Daphnia pulex]	gi|471365833|ref|XM_004373400.1|	108	6e-47	PREDICTED: Trichechus manatus latirostris ATP-binding cassette, sub-family A (ABC1), member 3 (LOC101351218), mRNA	Q99758	187	3e-46	ATP-binding cassette sub-family A member 3	MA0868	162	8e-43	COG1131	pfam00005	ABC_tran	ABC transporter. ABC transporters for a large family of proteins responsible for translocation of a variety of compounds across biological membranes. ABC transporters are the largest family of proteins in many completely sequenced bacteria. ABC transporters are composed of two copies of this domain and two copies of a transmembrane domain pfam00664. These four domains may belong to a single polyp…	GO:0044267|cellular protein metabolic process;GO:0006869|lipid transport;GO:0042493|response to drug;GO:0051384|response to glucocorticoid;GO:0055085|transmembrane transport;GO:0006810|transport;	GO:0097208|alveolar lamellar body;GO:0097233|alveolar lamellar body membrane;GO:0005615|extracellular space;GO:0016021|integral component of membrane;GO:0097232|lamellar body membrane;GO:0016020|membrane;GO:0005886|plasma membrane;	GO:0005524|ATP binding;GO:0042626|ATPase activity, coupled to transmembrane movement of substances;GO:0005319|lipid transporter activity;GO:0005215|transporter activity;	K05643	ABCA3; ATP-binding cassette, subfamily A (ABC1), member 3
VN_GLEAN_10002134	4790	5182	4647	4436.36	7131	4816	7497	7063.68	0.628053	-0.671043	0.0091509	0.383178	down	yes	chrscaffold15915:120047-151799:+	gi|209887012|gb|ACI94903.1|	1182	3e-153	cytochrome P450 CYP379A1 [Carcinus maenas]	.	.	.	.	Q27712	268	9e-81	Cytochrome P450 2L1	BH0579	77.8	2e-14	COG2124	pfam00067	p450	Cytochrome P450. Cytochrome P450s are haem-thiolate proteins involved in the oxidative degradation of various compounds. They are particularly well known for their role in the degradation of environmental toxins and mutagens. They can be divided into 4 classes, according to the method by which electrons from NAD(P)H are delivered to the catalytic site. Sequence conservation is relatively low with…	.	GO:0005789|endoplasmic reticulum membrane;GO:0031090|organelle membrane;	GO:0070330|aromatase activity;GO:0020037|heme binding;GO:0005506|iron ion binding;	.	.
VN_GLEAN_10002139	3453	3851	2701	3006.91	3708	5775	3870	4821.95	0.623588	-0.681334	0.0093862	0.387572	down	yes	chrscaffold18557:35094-43499:-	gi|646720729|gb|KDR22351.1|	1853	0	Vigilin [Zootermopsis nevadensis]	.	.	.	.	Q8VDJ3	586	0	Vigilin	.	.	.	.	pfam00013	KH_1	KH domain. KH motifs bind RNA in vitro. Autoantibodies to Nova, a KH domain protein, cause paraneoplastic opsoclonus ataxia.	GO:0008203|cholesterol metabolic process;GO:0006869|lipid transport;	GO:0005913|cell-cell adherens junction;GO:0005737|cytoplasm;GO:0034364|high-density lipoprotein particle;GO:0005634|nucleus;	GO:0098641|cadherin binding involved in cell-cell adhesion;GO:0044822|poly(A) RNA binding;	.	.
VN_GLEAN_10005129	340	439	410	359.208	447	604	540	572.931	0.626967	-0.673539	0.0209266	0.610193	down	yes	chrscaffold5184:181745-188471:+	.	.	.	.	.	.	.	.	.	.	.	.	.	.	.	.	pfam00740	Parvo_coat	Parvovirus coat protein VP2. This protein, together with VP1 forms a capsomer. Both of these proteins are formed from the same transcript using alternative splicing. As a result, VP1 and VP2 differ only in the N-terminal region of VP1. VP2 is involved in packaging the viral DNA.	.	.	.	.	.
VN_GLEAN_10003661	3678	4636	3855	3662.49	3861	10930	2990	6418.44	0.57062	-0.809398	0.00569998	0.302462	down	yes	chrscaffold6370:81854-111662:-	gi|146387239|pdb|2EIX|A	432	1e-45	Chain A, The Structure Of Physarum Polycephalum Cytochrome B5 Reductase	.	.	.	.	Q59P03	167	3e-45	NADH-cytochrome b5 reductase 1	YML125c	146	4e-38	COG0543	pfam00970	FAD_binding_6	Oxidoreductase FAD-binding domain.	.	GO:0005789|endoplasmic reticulum membrane;GO:0016021|integral component of membrane;GO:0005741|mitochondrial outer membrane;GO:0005886|plasma membrane;	GO:0004128|cytochrome-b5 reductase activity, acting on NAD(P)H;	K00326	E1.6.2.2; cytochrome-b5 reductase [EC:1.6.2.2]
VN_GLEAN_10007062	116	166	116	118.42	191	323	287	286.397	0.413481	-1.27411	0.000226786	0.0354861	down	yes	chrscaffold21548:44799-73426:-	gi|340722166|ref|XP_003399480.1|	458	2e-45	PREDICTED: organic cation transporter protein-like isoform X1 [Bombus terrestris]	.	.	.	.	Q9WTN6	91.7	8e-18	Solute carrier family 22 member 21	.	.	.	.	pfam00083	Sugar_tr	Sugar (and other) transporter.	GO:0009437|carnitine metabolic process;GO:0015879|carnitine transport;	GO:0005887|integral component of plasma membrane;GO:0031231|intrinsic component of peroxisomal membrane;GO:0005777|peroxisome;	GO:0005524|ATP binding;GO:0015226|carnitine transmembrane transporter activity;GO:0015491|cation:cation antiporter activity;	K08202	SLC22A4_5, OCTN; MFS transporter, OCT family, solute carrier family 22 (organic cation transporter), member 4/5
