# Supplementary material for: Transcriptional responses in the hepatopancreas of Eriocheir sinensis exposed to deltamethrin
Source: PLoS One. 2017 Sep 14;12(9):e0184581. doi: 10.1371/journal.pone.0184581 (PMC5599000; doi:10.1371/journal.pone.0184581)
Supplement: S2 Table — (XLS) [file pone.0184581.s002.xls]

GO Term	GO Subterm	Up_Count	Up_Percent	Down_Count	Down_Percent
biological_process	cellular process	92	0.736	72	0.585365854
biological_process	single-organism process	82	0.656	68	0.552845528
biological_process	metabolic process	63	0.504	68	0.552845528
biological_process	biological regulation	62	0.496	37	0.300813008
biological_process	developmental process	40	0.32	22	0.178861789
biological_process	multicellular organismal process	34	0.272	8	0.06504065
biological_process	cellular component organization or biogenesis	30	0.24	21	0.170731707
biological_process	response to stimulus	24	0.192	23	0.18699187
biological_process	localization	22	0.176	18	0.146341463
biological_process	locomotion	10	0.08	2	0.016260163
biological_process	biological adhesion	8	0.064	4	0.032520325
biological_process	reproductive process	7	0.056	10	0.081300813
biological_process	behavior	7	0.056	0	0
biological_process	growth	5	0.04	2	0.016260163
biological_process	immune system process	5	0.04	7	0.056910569
biological_process	signaling	4	0.032	1	0.008130081
biological_process	rhythmic process	3	0.024	0	0
biological_process	presynaptic process involved in chemical synaptic transmission	2	0.016	0	0
biological_process	multi-organism process	1	0.008	5	0.040650407
biological_process	biological phase	1	0.008	0	0
biological_process	reproduction	0	0	0	0
biological_process	detoxification	0	0	0	0
biological_process	cell aggregation	0	0	0	0
biological_process	cell killing	0	0	0	0
cellular_component	cell part	100	0.8	101	0.821138211
cellular_component	organelle	58	0.464	63	0.512195122
cellular_component	membrane part	48	0.384	29	0.235772358
cellular_component	membrane	47	0.376	35	0.284552846
cellular_component	organelle part	40	0.32	55	0.447154472
cellular_component	macromolecular complex	24	0.192	20	0.162601626
cellular_component	extracellular region part	18	0.144	19	0.154471545
cellular_component	cell junction	9	0.072	3	0.024390244
cellular_component	extracellular region	9	0.072	8	0.06504065
cellular_component	synapse part	7	0.056	2	0.016260163
cellular_component	synapse	6	0.048	0	0
cellular_component	membrane-enclosed lumen	4	0.032	9	0.073170732
cellular_component	supramolecular complex	2	0.016	5	0.040650407
cellular_component	cell	1	0.008	0	0
cellular_component	mitochondrion-associated adherens complex	0	0	0	0
cellular_component	viral occlusion body	0	0	0	0
cellular_component	nucleoid	0	0	1	0.008130081
cellular_component	symplast	0	0	0	0
cellular_component	other organism	0	0	0	0
cellular_component	virion part	0	0	0	0
cellular_component	virion	0	0	0	0
cellular_component	other organism part	0	0	0	0
molecular_function	binding	78	0.624	82	0.666666667
molecular_function	catalytic	49	0.392	74	0.601626016
molecular_function	molecular transducer	13	0.104	2	0.016260163
molecular_function	transporter	13	0.104	8	0.06504065
molecular_function	signal transducer	12	0.096	1	0.008130081
molecular_function	nucleic acid binding transcription factor	11	0.088	3	0.024390244
molecular_function	molecular function regulator	9	0.072	3	0.024390244
molecular_function	structural molecule	6	0.048	1	0.008130081
molecular_function	transcription factor activity, protein binding	2	0.016	2	0.016260163
molecular_function	antioxidant	1	0.008	1	0.008130081
molecular_function	chemorepellent	0	0	0	0
molecular_function	translation regulator	0	0	0	0
molecular_function	chemoattractant	0	0	0	0
molecular_function	metallochaperone	0	0	0	0
molecular_function	D-alanyl carrier	0	0	0	0
molecular_function	morphogen	0	0	0	0
molecular_function	nutrient reservoir	0	0	0	0
molecular_function	electron carrier	0	0	0	0
molecular_function	protein tag	0	0	0	0
