# Supplementary material for: Transcriptional responses in the hepatopancreas of Eriocheir sinensis exposed to deltamethrin
Source: PLoS One. 2017 Sep 14;12(9):e0184581. doi: 10.1371/journal.pone.0184581 (PMC5599000; doi:10.1371/journal.pone.0184581)
Supplement: S3 Table — (XLS) [file pone.0184581.s003.xls]

Name	Map	Count1	Count2	Count3	Count4	Gene_in_background	Gene_in_DE	Up_Gene	Up_Count	Down_Gene	Down_Count	Links
Glycine, serine and threonine metabolism	map00260	8	23	80	1480	VN_GLEAN_10006280|K10674;VN_GLEAN_10006929|K00108;VN_GLEAN_10005982|K00108;VN_GLEAN_10006184|K00108;VN_GLEAN_10005659|K01754;VN_GLEAN_10001262|K00060;VN_GLEAN_10003353|K12235;VN_GLEAN_10004542|K12972;VN_GLEAN_10003723|K00643;VN_GLEAN_10000910|K00831;VN_GLEAN_10007369|K01620;VN_GLEAN_10003075|K00605;VN_GLEAN_10003061|K12235;VN_GLEAN_10004416|K00315;VN_GLEAN_10004414|K00544;VN_GLEAN_10002488|K00108…	VN_GLEAN_10006184|K00108;VN_GLEAN_10003061|K12235;VN_GLEAN_10004416|K00315;VN_GLEAN_10004414|K00544;VN_GLEAN_10005515|K00314;VN_GLEAN_10002652|K01754;VN_GLEAN_10001240|K12972;VN_GLEAN_10005516|K00314	VN_GLEAN_10004416|K00315;VN_GLEAN_10004414|K00544;VN_GLEAN_10005515|K00314;VN_GLEAN_10001240|K12972;VN_GLEAN_10005516|K00314	5	VN_GLEAN_10006184|K00108;VN_GLEAN_10003061|K12235;VN_GLEAN_10002652|K01754	3	http://www.kegg.jp/pathway/map00260+K00108+K12235+K00315+K00544+K00314+K01754+K12972+K00314
Chemical carcinogenesis	map05204	5	14	83	1489	VN_GLEAN_10005099|K00799;VN_GLEAN_10005643|K00699;VN_GLEAN_10003708|K01014;VN_GLEAN_10001536|K00129;VN_GLEAN_10003152|K00699;VN_GLEAN_10003573|K00799;VN_GLEAN_10002349|K07424;VN_GLEAN_10004583|K07424;VN_GLEAN_10006014|K01014;VN_GLEAN_10002348|K07424;VN_GLEAN_10007433|K00699;VN_GLEAN_10000579|K00699;VN_GLEAN_10006962|K09097;VN_GLEAN_10003153|K00699;VN_GLEAN_10006845|K07424;VN_GLEAN_10001617|K01014…	VN_GLEAN_10004583|K07424;VN_GLEAN_10006014|K01014;VN_GLEAN_10001617|K01014;VN_GLEAN_10005508|K00799;VN_GLEAN_10001750|K00799	.	0	VN_GLEAN_10004583|K07424;VN_GLEAN_10006014|K01014;VN_GLEAN_10001617|K01014;VN_GLEAN_10005508|K00799;VN_GLEAN_10001750|K00799	5	http://www.kegg.jp/pathway/map05204+K07424+K01014+K01014+K00799+K00799
Pyruvate metabolism	map00620	4	12	84	1491	VN_GLEAN_10005574|K00025;VN_GLEAN_10002420|K11262;VN_GLEAN_10000240|K00029;VN_GLEAN_10005380|K01596;VN_GLEAN_10002236|K00128;VN_GLEAN_10004542|K12972;VN_GLEAN_10001301|K00049;VN_GLEAN_10004965|K00011;VN_GLEAN_10005699|K00128;VN_GLEAN_10000463|K00382;VN_GLEAN_10005379|K01596;VN_GLEAN_10001240|K12972;VN_GLEAN_10006205|K00128;VN_GLEAN_10004476|K00873;VN_GLEAN_10004976|K00149;VN_GLEAN_10007085|K01895	VN_GLEAN_10002420|K11262;VN_GLEAN_10001240|K12972;VN_GLEAN_10006205|K00128;VN_GLEAN_10007085|K01895	VN_GLEAN_10002420|K11262;VN_GLEAN_10001240|K12972	2	VN_GLEAN_10006205|K00128;VN_GLEAN_10007085|K01895	2	http://www.kegg.jp/pathway/map00620+K11262+K12972+K00128+K01895
Ribosome biogenesis in eukaryotes	map03008	6	31	82	1472	VN_GLEAN_10006958|K12845;VN_GLEAN_10006657|K14553;VN_GLEAN_10002007|K11128;VN_GLEAN_10003524|K11883;VN_GLEAN_10006536|K13288;VN_GLEAN_10006537|K13288;VN_GLEAN_10001557|K14560;VN_GLEAN_10006709|K03685;VN_GLEAN_10006708|K03685;VN_GLEAN_10006798|K07562;VN_GLEAN_10002204|K14575;VN_GLEAN_10003359|K03264;VN_GLEAN_10007451|K14566;VN_GLEAN_10005765|K14548;VN_GLEAN_10007487|K14565;VN_GLEAN_10002853|K14570…	VN_GLEAN_10006958|K12845;VN_GLEAN_10007451|K14566;VN_GLEAN_10007487|K14565;VN_GLEAN_10000621|K14570;VN_GLEAN_10000622|K14570;VN_GLEAN_10005560|K14573	.	0	VN_GLEAN_10006958|K12845;VN_GLEAN_10007451|K14566;VN_GLEAN_10007487|K14565;VN_GLEAN_10000621|K14570;VN_GLEAN_10000622|K14570;VN_GLEAN_10005560|K14573	6	http://www.kegg.jp/pathway/map03008+K12845+K14566+K14565+K14570+K14570+K14573
Autophagy	map04140	0	11	88	1492	VN_GLEAN_10001599|K08342;VN_GLEAN_10001598|K08342;VN_GLEAN_10000723|K08341;VN_GLEAN_10001523|K08342;VN_GLEAN_10005104|K08269;VN_GLEAN_10006842|K08269;VN_GLEAN_10006666|K08342;VN_GLEAN_10000629|K08331;VN_GLEAN_10001054|K08339;VN_GLEAN_10007094|K08333;VN_GLEAN_10003674|K08334		.	0	.	0	http://www.kegg.jp/pathway/map04140+
Wnt signaling pathway	map04310	0	29	88	1474	VN_GLEAN_10006497|K00714;VN_GLEAN_10005755|K01691;VN_GLEAN_10001729|K04506;VN_GLEAN_10000950|K00408;VN_GLEAN_10005503|K04515;VN_GLEAN_10001761|K02677;VN_GLEAN_10005948|K03094;VN_GLEAN_10002066|K04511;VN_GLEAN_10005752|K04501;VN_GLEAN_10006754|K03068;VN_GLEAN_10006196|K00572;VN_GLEAN_10004277|K04392;VN_GLEAN_10000339|K10162;VN_GLEAN_10005943|K04510;VN_GLEAN_10002943|K03083;VN_GLEAN_10000844|K03209…		.	0	.	0	http://www.kegg.jp/pathway/map04310+
Lysosome	map04142	4	46	84	1457	VN_GLEAN_10006271|K12373;VN_GLEAN_10002418|K12301;VN_GLEAN_10003831|K01132;VN_GLEAN_10000379|K01136;VN_GLEAN_10005184|K12373;VN_GLEAN_10002628|K01565;VN_GLEAN_10003913|K12393;VN_GLEAN_10006013|K12399;VN_GLEAN_10005720|K12400;VN_GLEAN_10004762|K12350;VN_GLEAN_10003552|K12386;VN_GLEAN_10000929|K10087;VN_GLEAN_10004593|K12301;VN_GLEAN_10001091|K12385;VN_GLEAN_10006977|K12350;VN_GLEAN_10001268|K12350…	VN_GLEAN_10001116|K01134;VN_GLEAN_10001753|K01134;VN_GLEAN_10006770|K01135;VN_GLEAN_10006160|K12301	VN_GLEAN_10001116|K01134;VN_GLEAN_10006160|K12301	2	VN_GLEAN_10001753|K01134;VN_GLEAN_10006770|K01135	2	http://www.kegg.jp/pathway/map04142+K01134+K01134+K01135+K12301
Endocytosis	map04144	1	32	87	1471	VN_GLEAN_10000719|K12478;VN_GLEAN_10001911|K04500;VN_GLEAN_10006188|K01115;VN_GLEAN_10006259|K04677;VN_GLEAN_10005873|K07941;VN_GLEAN_10002431|K04361;VN_GLEAN_10001096|K11839;VN_GLEAN_10006780|K12198;VN_GLEAN_10000101|K12184;VN_GLEAN_10006952|K01115;VN_GLEAN_10006242|K05633;VN_GLEAN_10006910|K12192;VN_GLEAN_10004094|K12195;VN_GLEAN_10000326|K12491;VN_GLEAN_10002397|K07888;VN_GLEAN_10005615|K04707…	VN_GLEAN_10006910|K12192	.	0	VN_GLEAN_10006910|K12192	1	http://www.kegg.jp/pathway/map04144+K12192
Phagosome	map04145	1	25	87	1478	VN_GLEAN_10000719|K12478;VN_GLEAN_10004723|K00921;VN_GLEAN_10004722|K06560;VN_GLEAN_10000958|K08057;VN_GLEAN_10001708|K02149;VN_GLEAN_10006011|K08517;VN_GLEAN_10004057|K05719;VN_GLEAN_10007145|K02147;VN_GLEAN_10004031|K13885;VN_GLEAN_10001811|K06560;VN_GLEAN_10000797|K06560;VN_GLEAN_10005015|K08054;VN_GLEAN_10004015|K07374;VN_GLEAN_10004277|K04392;VN_GLEAN_10007350|K04659;VN_GLEAN_10002397|K07888…	VN_GLEAN_10007350|K04659	VN_GLEAN_10007350|K04659	1	.	0	http://www.kegg.jp/pathway/map04145+K04659
Peroxisome	map04146	1	30	87	1473	VN_GLEAN_10001576|K11147;VN_GLEAN_10001092|K13348;VN_GLEAN_10006312|K00106;VN_GLEAN_10001405|K00106;VN_GLEAN_10004563|K13342;VN_GLEAN_10000940|K00477;VN_GLEAN_10004295|K13353;VN_GLEAN_10006979|K07753;VN_GLEAN_10005672|K04564;VN_GLEAN_10002168|K13337;VN_GLEAN_10004516|K13347;VN_GLEAN_10000358|K00106;VN_GLEAN_10000963|K00232;VN_GLEAN_10002833|K00232;VN_GLEAN_10001124|K13346;VN_GLEAN_10001601|K13352…	VN_GLEAN_10000853|K01897	.	0	VN_GLEAN_10000853|K01897	1	http://www.kegg.jp/pathway/map04146+K01897
Pyrimidine metabolism	map00240	0	40	88	1463	VN_GLEAN_10005095|K11540;VN_GLEAN_10005092|K11540;VN_GLEAN_10000931|K03014;VN_GLEAN_10006723|K01431;VN_GLEAN_10001705|K03002;VN_GLEAN_10002283|K00876;VN_GLEAN_10002436|K00207;VN_GLEAN_10002299|K03016;VN_GLEAN_10002298|K02999;VN_GLEAN_10004204|K10808;VN_GLEAN_10004212|K02328;VN_GLEAN_10006210|K02684;VN_GLEAN_10006781|K01081;VN_GLEAN_10003058|K13421;VN_GLEAN_10007193|K02326;VN_GLEAN_10002026|K03022…		.	0	.	0	http://www.kegg.jp/pathway/map00240+
Amyotrophic lateral sclerosis (ALS)	map05014	0	12	88	1491	VN_GLEAN_10006183|K01370;VN_GLEAN_10007431|K05208;VN_GLEAN_10001277|K04441;VN_GLEAN_10006110|K11518;VN_GLEAN_10004278|K04575;VN_GLEAN_10004277|K04392;VN_GLEAN_10005476|K05208;VN_GLEAN_10003164|K05613;VN_GLEAN_10006959|K06268;VN_GLEAN_10006677|K04433;VN_GLEAN_10006144|K03781;VN_GLEAN_10004566|K02187		.	0	.	0	http://www.kegg.jp/pathway/map05014+
Glycerophospholipid metabolism	map00564	1	29	87	1474	VN_GLEAN_10004387|K00967;VN_GLEAN_10001404|K00901;VN_GLEAN_10006732|K13510;VN_GLEAN_10003735|K13509;VN_GLEAN_10007020|K01047;VN_GLEAN_10002335|K00894;VN_GLEAN_10006188|K01115;VN_GLEAN_10007099|K13523;VN_GLEAN_10006952|K01115;VN_GLEAN_10000565|K01047;VN_GLEAN_10000731|K01047;VN_GLEAN_10003067|K13514;VN_GLEAN_10001374|K08744;VN_GLEAN_10004090|K13506;VN_GLEAN_10006951|K01115;VN_GLEAN_10002924|K13515…	VN_GLEAN_10007099|K13523	.	0	VN_GLEAN_10007099|K13523	1	http://www.kegg.jp/pathway/map00564+K13523
Huntington's disease	map05016	0	49	88	1454	VN_GLEAN_10001575|K02128;VN_GLEAN_10001949|K11352;VN_GLEAN_10000931|K03014;VN_GLEAN_10004808|K11831;VN_GLEAN_10005763|K05863;VN_GLEAN_10005162|K02131;VN_GLEAN_10002313|K03129;VN_GLEAN_10002299|K03016;VN_GLEAN_10007431|K05208;VN_GLEAN_10005672|K04564;VN_GLEAN_10002203|K09565;VN_GLEAN_10002208|K03943;VN_GLEAN_10006782|K10426;VN_GLEAN_10005753|K02133;VN_GLEAN_10006715|K03966;VN_GLEAN_10005878|K10408…		.	0	.	0	http://www.kegg.jp/pathway/map05016+
Inositol phosphate metabolism	map00562	0	22	88	1481	VN_GLEAN_10004723|K00921;VN_GLEAN_10005259|K00888;VN_GLEAN_10006971|K00140;VN_GLEAN_10002169|K05860;VN_GLEAN_10000782|K01803;VN_GLEAN_10005616|K00911;VN_GLEAN_10006749|K01803;VN_GLEAN_10006748|K01803;VN_GLEAN_10006747|K01803;VN_GLEAN_10000988|K01109;VN_GLEAN_10007395|K01106;VN_GLEAN_10000127|K05858;VN_GLEAN_10004397|K00913;VN_GLEAN_10004016|K15759;VN_GLEAN_10002113|K05857;VN_GLEAN_10003420|K00469…		.	0	.	0	http://www.kegg.jp/pathway/map00562+
Alzheimer's disease	map05010	2	33	86	1470	VN_GLEAN_10001575|K02128;VN_GLEAN_10001094|K02183;VN_GLEAN_10001949|K11352;VN_GLEAN_10002248|K04371;VN_GLEAN_10000058|K04550;VN_GLEAN_10005162|K02131;VN_GLEAN_10002344|K08860;VN_GLEAN_10002296|K02090;VN_GLEAN_10007431|K05208;VN_GLEAN_10002208|K03943;VN_GLEAN_10002067|K09054;VN_GLEAN_10005753|K02133;VN_GLEAN_10006715|K03966;VN_GLEAN_10001622|K03939;VN_GLEAN_10006655|K04958;VN_GLEAN_10004255|K08852…	VN_GLEAN_10002487|K01389;VN_GLEAN_10006695|K04850	VN_GLEAN_10002487|K01389;VN_GLEAN_10006695|K04850	2	.	0	http://www.kegg.jp/pathway/map05010+K01389+K04850
Parkinson's disease	map05012	0	26	88	1477	VN_GLEAN_10001575|K02128;VN_GLEAN_10001949|K11352;VN_GLEAN_10002030|K04554;VN_GLEAN_10005763|K05863;VN_GLEAN_10005162|K02131;VN_GLEAN_10002203|K09565;VN_GLEAN_10002208|K03943;VN_GLEAN_10005753|K02133;VN_GLEAN_10006715|K03966;VN_GLEAN_10005459|K10575;VN_GLEAN_10001622|K03939;VN_GLEAN_10002041|K08155;VN_GLEAN_10000438|K03961;VN_GLEAN_10000764|K04555;VN_GLEAN_10005497|K03178;VN_GLEAN_10003855|K03949…		.	0	.	0	http://www.kegg.jp/pathway/map05012+
Propanoate metabolism	map00640	3	8	85	1495	VN_GLEAN_10002420|K11262;VN_GLEAN_10006971|K00140;VN_GLEAN_10002236|K00128;VN_GLEAN_10000511|K05606;VN_GLEAN_10006618|K01966;VN_GLEAN_10005699|K00128;VN_GLEAN_10002500|K07511;VN_GLEAN_10006205|K00128;VN_GLEAN_10004976|K00149;VN_GLEAN_10004431|K05605;VN_GLEAN_10007085|K01895	VN_GLEAN_10002420|K11262;VN_GLEAN_10006205|K00128;VN_GLEAN_10007085|K01895	VN_GLEAN_10002420|K11262	1	VN_GLEAN_10006205|K00128;VN_GLEAN_10007085|K01895	2	http://www.kegg.jp/pathway/map00640+K11262+K00128+K01895
Lysine degradation	map00310	1	22	87	1481	VN_GLEAN_10003869|K09187;VN_GLEAN_10000641|K06101;VN_GLEAN_10001960|K00471;VN_GLEAN_10003039|K11419;VN_GLEAN_10003206|K11421;VN_GLEAN_10001959|K00471;VN_GLEAN_10006410|K00473;VN_GLEAN_10002236|K00128;VN_GLEAN_10006090|K00658;VN_GLEAN_10006847|K11420;VN_GLEAN_10004017|K00825;VN_GLEAN_10004048|K00474;VN_GLEAN_10005023|K00164;VN_GLEAN_10006414|K13645;VN_GLEAN_10006899|K09188;VN_GLEAN_10002147|K00825…	VN_GLEAN_10006205|K00128	.	0	VN_GLEAN_10006205|K00128	1	http://www.kegg.jp/pathway/map00310+K00128
NOD-like receptor signaling pathway	map04621	1	11	87	1492	VN_GLEAN_10002248|K04371;VN_GLEAN_10006183|K01370;VN_GLEAN_10000655|K04079;VN_GLEAN_10000654|K04079;VN_GLEAN_10001277|K04441;VN_GLEAN_10000798|K16060;VN_GLEAN_10005532|K04403;VN_GLEAN_10000454|K16060;VN_GLEAN_10006562|K04467;VN_GLEAN_10000007|K03175;VN_GLEAN_10005831|K09487;VN_GLEAN_10005253|K04440	VN_GLEAN_10000798|K16060	.	0	VN_GLEAN_10000798|K16060	1	http://www.kegg.jp/pathway/map04621+K16060
Toll-like receptor signaling pathway	map04620	0	14	88	1489	VN_GLEAN_10002248|K04371;VN_GLEAN_10004109|K05410;VN_GLEAN_10004588|K04456;VN_GLEAN_10001277|K04441;VN_GLEAN_10004277|K04392;VN_GLEAN_10005532|K04403;VN_GLEAN_10003341|K02649;VN_GLEAN_10006677|K04433;VN_GLEAN_10000859|K04368;VN_GLEAN_10000013|K07211;VN_GLEAN_10002780|K04733;VN_GLEAN_10006562|K04467;VN_GLEAN_10000007|K03175;VN_GLEAN_10005253|K04440		.	0	.	0	http://www.kegg.jp/pathway/map04620+
Cytosolic DNA-sensing pathway	map04623	0	12	88	1491	VN_GLEAN_10000931|K03014;VN_GLEAN_10006183|K01370;VN_GLEAN_10004109|K05410;VN_GLEAN_10002299|K03016;VN_GLEAN_10002026|K03022;VN_GLEAN_10001128|K03025;VN_GLEAN_10002159|K03021;VN_GLEAN_10000013|K07211;VN_GLEAN_10002895|K03018;VN_GLEAN_10003645|K03016;VN_GLEAN_10006562|K04467;VN_GLEAN_10002913|K03013		.	0	.	0	http://www.kegg.jp/pathway/map04623+
RIG-I-like receptor signaling pathway	map04622	0	10	88	1493	VN_GLEAN_10002223|K11594;VN_GLEAN_10007086|K09578;VN_GLEAN_10004109|K05410;VN_GLEAN_10001736|K08601;VN_GLEAN_10001277|K04441;VN_GLEAN_10001054|K08339;VN_GLEAN_10000013|K07211;VN_GLEAN_10006562|K04467;VN_GLEAN_10000007|K03175;VN_GLEAN_10005253|K04440		.	0	.	0	http://www.kegg.jp/pathway/map04622+
Staphylococcus aureus infection	map05150	0	1	88	1502	VN_GLEAN_10000287|K14196		.	0	.	0	http://www.kegg.jp/pathway/map05150+
Cysteine and methionine metabolism	map00270	1	7	87	1496	VN_GLEAN_10004764|K01611;VN_GLEAN_10003215|K01251;VN_GLEAN_10007450|K09880;VN_GLEAN_10005654|K05884;VN_GLEAN_10006906|K14455;VN_GLEAN_10004414|K00544;VN_GLEAN_10007385|K08964;VN_GLEAN_10006619|K01697	VN_GLEAN_10004414|K00544	VN_GLEAN_10004414|K00544	1	.	0	http://www.kegg.jp/pathway/map00270+K00544
Tuberculosis	map05152	0	25	88	1478	VN_GLEAN_10000719|K12478;VN_GLEAN_10004722|K06560;VN_GLEAN_10001094|K02183;VN_GLEAN_10005503|K04515;VN_GLEAN_10002248|K04371;VN_GLEAN_10004588|K04456;VN_GLEAN_10001277|K04441;VN_GLEAN_10006449|K01379;VN_GLEAN_10001811|K06560;VN_GLEAN_10000797|K06560;VN_GLEAN_10001518|K04043;VN_GLEAN_10000267|K08065;VN_GLEAN_10002397|K07888;VN_GLEAN_10000440|K10049;VN_GLEAN_10006959|K06268;VN_GLEAN_10002786|K06560…		.	0	.	0	http://www.kegg.jp/pathway/map05152+
Calcium signaling pathway	map04020	1	34	87	1469	VN_GLEAN_10003836|K04131;VN_GLEAN_10001094|K02183;VN_GLEAN_10006735|K04223;VN_GLEAN_10005503|K04515;VN_GLEAN_10002811|K05849;VN_GLEAN_10001761|K02677;VN_GLEAN_10002717|K04169;VN_GLEAN_10005543|K04194;VN_GLEAN_10005763|K05863;VN_GLEAN_10002431|K04361;VN_GLEAN_10007431|K05208;VN_GLEAN_10002169|K05860;VN_GLEAN_10002203|K09565;VN_GLEAN_10004220|K04157;VN_GLEAN_10005616|K00911;VN_GLEAN_10005044|K04636…	VN_GLEAN_10006695|K04850	VN_GLEAN_10006695|K04850	1	.	0	http://www.kegg.jp/pathway/map04020+K04850
Malaria	map05144	1	2	87	1501	VN_GLEAN_10000058|K04550;VN_GLEAN_10007350|K04659;VN_GLEAN_10005935|K16336	VN_GLEAN_10007350|K04659	VN_GLEAN_10007350|K04659	1	.	0	http://www.kegg.jp/pathway/map05144+K04659
Glutathione metabolism	map00480	3	14	85	1489	VN_GLEAN_10005099|K00799;VN_GLEAN_10003838|K04097;VN_GLEAN_10005463|K01920;VN_GLEAN_10003573|K00799;VN_GLEAN_10004204|K10808;VN_GLEAN_10002207|K05360;VN_GLEAN_10002449|K04097;VN_GLEAN_10006373|K01469;VN_GLEAN_10003632|K11140;VN_GLEAN_10003633|K11140;VN_GLEAN_10005508|K00799;VN_GLEAN_10003636|K11140;VN_GLEAN_10003635|K11140;VN_GLEAN_10004857|K11205;VN_GLEAN_10003114|K01255;VN_GLEAN_10001750|K00799…	VN_GLEAN_10005463|K01920;VN_GLEAN_10005508|K00799;VN_GLEAN_10001750|K00799	.	0	VN_GLEAN_10005463|K01920;VN_GLEAN_10005508|K00799;VN_GLEAN_10001750|K00799	3	http://www.kegg.jp/pathway/map00480+K01920+K00799+K00799
Hippo signaling pathway - fly	map04391	0	22	88	1481	VN_GLEAN_10003712|K04382;VN_GLEAN_10003884|K16175;VN_GLEAN_10000082|K16673;VN_GLEAN_10006185|K16684;VN_GLEAN_10005944|K16676;VN_GLEAN_10006289|K09448;VN_GLEAN_10007481|K12076;VN_GLEAN_10007000|K16669;VN_GLEAN_10004940|K16197;VN_GLEAN_10004981|K16507;VN_GLEAN_10004982|K16507;VN_GLEAN_10002739|K04354;VN_GLEAN_10000844|K03209;VN_GLEAN_10001176|K04237;VN_GLEAN_10006733|K16686;VN_GLEAN_10004939|K16197…		.	0	.	0	http://www.kegg.jp/pathway/map04391+
Hippo signaling pathway	map04390	1	36	87	1467	VN_GLEAN_10003712|K04382;VN_GLEAN_10006497|K00714;VN_GLEAN_10004131|K04662;VN_GLEAN_10003884|K16175;VN_GLEAN_10000950|K00408;VN_GLEAN_10001911|K04500;VN_GLEAN_10000946|K06092;VN_GLEAN_10006185|K16684;VN_GLEAN_10003565|K06269;VN_GLEAN_10000260|K06269;VN_GLEAN_10006289|K09448;VN_GLEAN_10007481|K12076;VN_GLEAN_10005752|K04501;VN_GLEAN_10004940|K16197;VN_GLEAN_10003503|K05706;VN_GLEAN_10006196|K00572…	VN_GLEAN_10002193|K16820	VN_GLEAN_10002193|K16820	1	.	0	http://www.kegg.jp/pathway/map04390+K16820
Nicotinate and nicotinamide metabolism	map00760	0	7	88	1496	VN_GLEAN_10006781|K01081;VN_GLEAN_10003357|K03462;VN_GLEAN_10003342|K00323;VN_GLEAN_10002101|K01950;VN_GLEAN_10001139|K00858;VN_GLEAN_10006571|K03426;VN_GLEAN_10003343|K00323		.	0	.	0	http://www.kegg.jp/pathway/map00760+
Cell cycle	map04110	1	33	87	1470	VN_GLEAN_10001892|K03875;VN_GLEAN_10000954|K06671;VN_GLEAN_10002809|K02089;VN_GLEAN_10001911|K04500;VN_GLEAN_10007087|K04681;VN_GLEAN_10003824|K03358;VN_GLEAN_10005948|K03094;VN_GLEAN_10006568|K03351;VN_GLEAN_10001527|K03348;VN_GLEAN_10002994|K06670;VN_GLEAN_10003137|K02210;VN_GLEAN_10003920|K06634;VN_GLEAN_10005752|K04501;VN_GLEAN_10001217|K02607;VN_GLEAN_10004940|K16197;VN_GLEAN_10007282|K02178…	VN_GLEAN_10003519|K02202	.	0	VN_GLEAN_10003519|K02202	1	http://www.kegg.jp/pathway/map04110+K02202
Phenylalanine metabolism	map00360	0	7	88	1496	VN_GLEAN_10006483|K11188;VN_GLEAN_10001536|K00129;VN_GLEAN_10006906|K14455;VN_GLEAN_10000150|K00500;VN_GLEAN_10006923|K01904;VN_GLEAN_10000120|K01593;VN_GLEAN_10004401|K00500		.	0	.	0	http://www.kegg.jp/pathway/map00360+
PI3K-Akt signaling pathway	map04151	3	46	85	1457	VN_GLEAN_10003712|K04382;VN_GLEAN_10002809|K02089;VN_GLEAN_10004076|K07298;VN_GLEAN_10002248|K04371;VN_GLEAN_10003033|K06249;VN_GLEAN_10003034|K06249;VN_GLEAN_10007057|K05466;VN_GLEAN_10007055|K05466;VN_GLEAN_10000059|K03900;VN_GLEAN_10004057|K05719;VN_GLEAN_10005364|K06240;VN_GLEAN_10004588|K04456;VN_GLEAN_10005380|K01596;VN_GLEAN_10000707|K13302;VN_GLEAN_10002431|K04361;VN_GLEAN_10004598|K05465…	VN_GLEAN_10007350|K04659;VN_GLEAN_10000457|K06071;VN_GLEAN_10007279|K11583	VN_GLEAN_10007350|K04659;VN_GLEAN_10000457|K06071	2	VN_GLEAN_10007279|K11583	1	http://www.kegg.jp/pathway/map04151+K04659+K06071+K11583
mTOR signaling pathway	map04150	0	13	88	1490	VN_GLEAN_10004076|K07298;VN_GLEAN_10002248|K04371;VN_GLEAN_10001761|K02677;VN_GLEAN_10004588|K04456;VN_GLEAN_10000700|K16185;VN_GLEAN_10000340|K08268;VN_GLEAN_10004413|K03259;VN_GLEAN_10004657|K04365;VN_GLEAN_10005104|K08269;VN_GLEAN_10006842|K08269;VN_GLEAN_10003341|K02649;VN_GLEAN_10007428|K08272;VN_GLEAN_10002665|K04373		.	0	.	0	http://www.kegg.jp/pathway/map04150+
Axon guidance	map04360	3	28	85	1475	VN_GLEAN_10006333|K04410;VN_GLEAN_10002248|K04371;VN_GLEAN_10004057|K05719;VN_GLEAN_10002606|K06754;VN_GLEAN_10001084|K07520;VN_GLEAN_10002296|K02090;VN_GLEAN_10001278|K05463;VN_GLEAN_10001000|K05736;VN_GLEAN_10002265|K07521;VN_GLEAN_10003133|K06843;VN_GLEAN_10004277|K04392;VN_GLEAN_10000265|K06765;VN_GLEAN_10004988|K06821;VN_GLEAN_10002713|K06841;VN_GLEAN_10002943|K03083;VN_GLEAN_10006959|K06268…	VN_GLEAN_10002606|K06754;VN_GLEAN_10002265|K07521;VN_GLEAN_10004575|K06839	VN_GLEAN_10002606|K06754;VN_GLEAN_10002265|K07521;VN_GLEAN_10004575|K06839	3	.	0	http://www.kegg.jp/pathway/map04360+K06754+K07521+K06839
Fc gamma R-mediated phagocytosis	map04666	0	17	88	1486	VN_GLEAN_10002248|K04371;VN_GLEAN_10006188|K01115;VN_GLEAN_10001761|K02677;VN_GLEAN_10005873|K07941;VN_GLEAN_10006012|K05755;VN_GLEAN_10004588|K04456;VN_GLEAN_10000266|K05757;VN_GLEAN_10006952|K01115;VN_GLEAN_10004277|K04392;VN_GLEAN_10006951|K01115;VN_GLEAN_10003341|K02649;VN_GLEAN_10000859|K04368;VN_GLEAN_10001103|K05758;VN_GLEAN_10006547|K05743;VN_GLEAN_10004165|K01116;VN_GLEAN_10003226|K04409…		.	0	.	0	http://www.kegg.jp/pathway/map04666+
Circadian rhythm - fly	map04711	0	5	88	1498	VN_GLEAN_10003078|K09057;VN_GLEAN_10000513|K02296;VN_GLEAN_10004265|K02296;VN_GLEAN_10002943|K03083;VN_GLEAN_10004791|K08960		.	0	.	0	http://www.kegg.jp/pathway/map04711+
Circadian rhythm	map04710	0	8	88	1495	VN_GLEAN_10005948|K03094;VN_GLEAN_10003180|K07199;VN_GLEAN_10000513|K02296;VN_GLEAN_10004265|K02296;VN_GLEAN_10003751|K03730;VN_GLEAN_10004791|K08960;VN_GLEAN_10004867|K03868;VN_GLEAN_10001819|K02295		.	0	.	0	http://www.kegg.jp/pathway/map04710+
Circadian entrainment	map04713	2	15	86	1488	VN_GLEAN_10001094|K02183;VN_GLEAN_10001045|K05199;VN_GLEAN_10005503|K04515;VN_GLEAN_10002248|K04371;VN_GLEAN_10001761|K02677;VN_GLEAN_10005959|K07376;VN_GLEAN_10005958|K07376;VN_GLEAN_10007431|K05208;VN_GLEAN_10002524|K12318;VN_GLEAN_10006655|K04958;VN_GLEAN_10005476|K05208;VN_GLEAN_10006960|K04445;VN_GLEAN_10005526|K08042;VN_GLEAN_10006695|K04850;VN_GLEAN_10000127|K05858;VN_GLEAN_10005952|K08042…	VN_GLEAN_10005958|K07376;VN_GLEAN_10006695|K04850	VN_GLEAN_10005958|K07376;VN_GLEAN_10006695|K04850	2	.	0	http://www.kegg.jp/pathway/map04713+K07376+K04850
Glycosylphosphatidylinositol (GPI)-anchor biosynthesis	map00563	1	10	87	1493	VN_GLEAN_10004130|K05285;VN_GLEAN_10005916|K05293;VN_GLEAN_10004906|K05292;VN_GLEAN_10005381|K07542;VN_GLEAN_10005899|K03859;VN_GLEAN_10007164|K05290;VN_GLEAN_10006112|K03860;VN_GLEAN_10003592|K07541;VN_GLEAN_10005857|K03857;VN_GLEAN_10003230|K05283;VN_GLEAN_10006588|K05289	VN_GLEAN_10005381|K07542	VN_GLEAN_10005381|K07542	1	.	0	http://www.kegg.jp/pathway/map00563+K07542
Prolactin signaling pathway	map04917	0	14	88	1489	VN_GLEAN_10005885|K11224;VN_GLEAN_10005411|K04699;VN_GLEAN_10002248|K04371;VN_GLEAN_10004588|K04456;VN_GLEAN_10001277|K04441;VN_GLEAN_10006858|K04695;VN_GLEAN_10002943|K03083;VN_GLEAN_10006203|K04248;VN_GLEAN_10000129|K09408;VN_GLEAN_10002748|K04364;VN_GLEAN_10003341|K02649;VN_GLEAN_10000859|K04368;VN_GLEAN_10000867|K04699;VN_GLEAN_10005253|K04440		.	0	.	0	http://www.kegg.jp/pathway/map04917+
MAPK signaling pathway - fly	map04013	1	7	87	1496	VN_GLEAN_10007007|K02678;VN_GLEAN_10002248|K04371;VN_GLEAN_10005957|K07293;VN_GLEAN_10006702|K04623;VN_GLEAN_10002431|K04361;VN_GLEAN_10002748|K04364;VN_GLEAN_10000859|K04368;VN_GLEAN_10004855|K03211	VN_GLEAN_10004855|K03211	VN_GLEAN_10004855|K03211	1	.	0	http://www.kegg.jp/pathway/map04013+K03211
MAPK signaling pathway	map04010	2	32	86	1471	VN_GLEAN_10005348|K04428;VN_GLEAN_10007357|K04863;VN_GLEAN_10006333|K04410;VN_GLEAN_10005678|K04436;VN_GLEAN_10002248|K04371;VN_GLEAN_10001761|K02677;VN_GLEAN_10007270|K07830;VN_GLEAN_10004114|K04370;VN_GLEAN_10004588|K04456;VN_GLEAN_10002431|K04361;VN_GLEAN_10005350|K04428;VN_GLEAN_10001277|K04441;VN_GLEAN_10004277|K04392;VN_GLEAN_10002844|K04374;VN_GLEAN_10006960|K04445;VN_GLEAN_10004657|K04365…	VN_GLEAN_10005348|K04428;VN_GLEAN_10006695|K04850	VN_GLEAN_10005348|K04428;VN_GLEAN_10006695|K04850	2	.	0	http://www.kegg.jp/pathway/map04010+K04428+K04850
Progesterone-mediated oocyte maturation	map04914	0	22	88	1481	VN_GLEAN_10002248|K04371;VN_GLEAN_10003826|K02602;VN_GLEAN_10004588|K04456;VN_GLEAN_10003824|K03358;VN_GLEAN_10006568|K03351;VN_GLEAN_10001527|K03348;VN_GLEAN_10000655|K04079;VN_GLEAN_10000654|K04079;VN_GLEAN_10001277|K04441;VN_GLEAN_10007282|K02178;VN_GLEAN_10003198|K02602;VN_GLEAN_10002699|K03364;VN_GLEAN_10005526|K08042;VN_GLEAN_10004657|K04365;VN_GLEAN_10003341|K02649;VN_GLEAN_10002493|K05868…		.	0	.	0	http://www.kegg.jp/pathway/map04914+
Mismatch repair	map03430	1	13	87	1490	VN_GLEAN_10003006|K03111;VN_GLEAN_10005404|K08736;VN_GLEAN_10004212|K02328;VN_GLEAN_10006214|K08739;VN_GLEAN_10005559|K10756;VN_GLEAN_10006136|K10746;VN_GLEAN_10005477|K04802;VN_GLEAN_10002556|K10754;VN_GLEAN_10002384|K10755;VN_GLEAN_10004648|K10858;VN_GLEAN_10002961|K10756;VN_GLEAN_10000633|K10747;VN_GLEAN_10006400|K10755;VN_GLEAN_10003819|K02327	VN_GLEAN_10006136|K10746	.	0	VN_GLEAN_10006136|K10746	1	http://www.kegg.jp/pathway/map03430+K10746
GnRH signaling pathway	map04912	2	20	86	1483	VN_GLEAN_10005348|K04428;VN_GLEAN_10001094|K02183;VN_GLEAN_10005503|K04515;VN_GLEAN_10002248|K04371;VN_GLEAN_10006188|K01115;VN_GLEAN_10000584|K07763;VN_GLEAN_10002431|K04361;VN_GLEAN_10005350|K04428;VN_GLEAN_10001277|K04441;VN_GLEAN_10006952|K01115;VN_GLEAN_10006655|K04958;VN_GLEAN_10002844|K04374;VN_GLEAN_10005526|K08042;VN_GLEAN_10006951|K01115;VN_GLEAN_10006695|K04850;VN_GLEAN_10000127|K05858…	VN_GLEAN_10005348|K04428;VN_GLEAN_10006695|K04850	VN_GLEAN_10005348|K04428;VN_GLEAN_10006695|K04850	2	.	0	http://www.kegg.jp/pathway/map04912+K04428+K04850
Insulin secretion	map04911	1	16	87	1487	VN_GLEAN_10007017|K04944;VN_GLEAN_10003836|K04131;VN_GLEAN_10002361|K04351;VN_GLEAN_10005503|K04515;VN_GLEAN_10001761|K02677;VN_GLEAN_10005543|K04194;VN_GLEAN_10002362|K04351;VN_GLEAN_10002621|K04936;VN_GLEAN_10002844|K04374;VN_GLEAN_10004417|K01540;VN_GLEAN_10005526|K08042;VN_GLEAN_10003455|K01539;VN_GLEAN_10006695|K04850;VN_GLEAN_10000127|K05858;VN_GLEAN_10000600|K07299;VN_GLEAN_10005952|K08042…	VN_GLEAN_10006695|K04850	VN_GLEAN_10006695|K04850	1	.	0	http://www.kegg.jp/pathway/map04911+K04850
Insulin signaling pathway	map04910	1	27	87	1476	VN_GLEAN_10004354|K00688;VN_GLEAN_10001094|K02183;VN_GLEAN_10002248|K04371;VN_GLEAN_10004782|K05695;VN_GLEAN_10002420|K11262;VN_GLEAN_10004588|K04456;VN_GLEAN_10005380|K01596;VN_GLEAN_10003565|K06269;VN_GLEAN_10000260|K06269;VN_GLEAN_10006858|K04695;VN_GLEAN_10003180|K07199;VN_GLEAN_10005555|K00693;VN_GLEAN_10005545|K07190;VN_GLEAN_10004413|K03259;VN_GLEAN_10004657|K04365;VN_GLEAN_10002391|K07190…	VN_GLEAN_10002420|K11262	VN_GLEAN_10002420|K11262	1	.	0	http://www.kegg.jp/pathway/map04910+K11262
Amoebiasis	map05146	0	14	88	1489	VN_GLEAN_10001761|K02677;VN_GLEAN_10005364|K06240;VN_GLEAN_10002442|K06237;VN_GLEAN_10005044|K04636;VN_GLEAN_10002397|K07888;VN_GLEAN_10002164|K01476;VN_GLEAN_10000127|K05858;VN_GLEAN_10003341|K02649;VN_GLEAN_10000851|K05700;VN_GLEAN_10002792|K05637;VN_GLEAN_10002793|K05637;VN_GLEAN_10005955|K13963;VN_GLEAN_10001047|K05858;VN_GLEAN_10004566|K02187		.	0	.	0	http://www.kegg.jp/pathway/map05146+
Toxoplasmosis	map05145	1	22	87	1481	VN_GLEAN_10002248|K04371;VN_GLEAN_10004057|K05719;VN_GLEAN_10005364|K06240;VN_GLEAN_10004588|K04456;VN_GLEAN_10001732|K13412;VN_GLEAN_10000594|K16061;VN_GLEAN_10001277|K04441;VN_GLEAN_10002203|K09565;VN_GLEAN_10000798|K16060;VN_GLEAN_10005532|K04403;VN_GLEAN_10003341|K02649;VN_GLEAN_10006677|K04433;VN_GLEAN_10000454|K16060;VN_GLEAN_10003360|K05719;VN_GLEAN_10002780|K04733;VN_GLEAN_10006562|K04467…	VN_GLEAN_10000798|K16060	.	0	VN_GLEAN_10000798|K16060	1	http://www.kegg.jp/pathway/map05145+K16060
Glycerolipid metabolism	map00561	3	19	85	1484	VN_GLEAN_10001404|K00901;VN_GLEAN_10003735|K13509;VN_GLEAN_10005671|K14074;VN_GLEAN_10002109|K09881;VN_GLEAN_10007099|K13523;VN_GLEAN_10002236|K00128;VN_GLEAN_10004224|K01054;VN_GLEAN_10001587|K14073;VN_GLEAN_10002592|K14452;VN_GLEAN_10003443|K14073;VN_GLEAN_10004090|K13506;VN_GLEAN_10002781|K00901;VN_GLEAN_10002103|K13506;VN_GLEAN_10002102|K13506;VN_GLEAN_10005335|K00864;VN_GLEAN_10004965|K00011…	VN_GLEAN_10007099|K13523;VN_GLEAN_10002592|K14452;VN_GLEAN_10006205|K00128	.	0	VN_GLEAN_10007099|K13523;VN_GLEAN_10002592|K14452;VN_GLEAN_10006205|K00128	3	http://www.kegg.jp/pathway/map00561+K13523+K14452+K00128
Natural killer cell mediated cytotoxicity	map04650	0	12	88	1491	VN_GLEAN_10002248|K04371;VN_GLEAN_10001761|K02677;VN_GLEAN_10005957|K07293;VN_GLEAN_10004277|K04392;VN_GLEAN_10004657|K04365;VN_GLEAN_10006959|K06268;VN_GLEAN_10002748|K04364;VN_GLEAN_10003341|K02649;VN_GLEAN_10000859|K04368;VN_GLEAN_10004165|K01116;VN_GLEAN_10003226|K04409;VN_GLEAN_10004566|K02187		.	0	.	0	http://www.kegg.jp/pathway/map04650+
Chagas disease (American trypanosomiasis)	map05142	0	15	88	1488	VN_GLEAN_10003712|K04382;VN_GLEAN_10000958|K08057;VN_GLEAN_10001911|K04500;VN_GLEAN_10002248|K04371;VN_GLEAN_10004588|K04456;VN_GLEAN_10001277|K04441;VN_GLEAN_10005044|K04636;VN_GLEAN_10002739|K04354;VN_GLEAN_10000127|K05858;VN_GLEAN_10003341|K02649;VN_GLEAN_10002780|K04733;VN_GLEAN_10006562|K04467;VN_GLEAN_10000007|K03175;VN_GLEAN_10005253|K04440;VN_GLEAN_10001047|K05858		.	0	.	0	http://www.kegg.jp/pathway/map05142+
Leishmaniasis	map05140	0	7	88	1496	VN_GLEAN_10002248|K04371;VN_GLEAN_10004057|K05719;VN_GLEAN_10001277|K04441;VN_GLEAN_10005532|K04403;VN_GLEAN_10003360|K05719;VN_GLEAN_10002780|K04733;VN_GLEAN_10000007|K03175		.	0	.	0	http://www.kegg.jp/pathway/map05140+
Carbohydrate digestion and absorption	map04973	0	9	88	1494	VN_GLEAN_10006264|K12047;VN_GLEAN_10005985|K12047;VN_GLEAN_10003821|K14158;VN_GLEAN_10004588|K04456;VN_GLEAN_10007243|K01203;VN_GLEAN_10000595|K12047;VN_GLEAN_10004417|K01540;VN_GLEAN_10003455|K01539;VN_GLEAN_10003341|K02649		.	0	.	0	http://www.kegg.jp/pathway/map04973+
RNA degradation	map03018	0	24	88	1479	VN_GLEAN_10004950|K12581;VN_GLEAN_10003734|K12604;VN_GLEAN_10006720|K12600;VN_GLEAN_10004947|K12572;VN_GLEAN_10001269|K12607;VN_GLEAN_10001216|K12599;VN_GLEAN_10004675|K12623;VN_GLEAN_10001518|K04043;VN_GLEAN_10006582|K14442;VN_GLEAN_10000394|K14443;VN_GLEAN_10004895|K12589;VN_GLEAN_10005849|K14443;VN_GLEAN_10005848|K12614;VN_GLEAN_10003794|K12620;VN_GLEAN_10000606|K12616;VN_GLEAN_10004339|K07573…		.	0	.	0	http://www.kegg.jp/pathway/map03018+
Fc epsilon RI signaling pathway	map04664	0	10	88	1493	VN_GLEAN_10002248|K04371;VN_GLEAN_10004588|K04456;VN_GLEAN_10001277|K04441;VN_GLEAN_10004277|K04392;VN_GLEAN_10002748|K04364;VN_GLEAN_10003341|K02649;VN_GLEAN_10006677|K04433;VN_GLEAN_10000859|K04368;VN_GLEAN_10004165|K01116;VN_GLEAN_10005253|K04440		.	0	.	0	http://www.kegg.jp/pathway/map04664+
RNA transport	map03013	0	48	88	1455	VN_GLEAN_10004250|K03260;VN_GLEAN_10004123|K03262;VN_GLEAN_10006297|K14289;VN_GLEAN_10002593|K14296;VN_GLEAN_10004346|K15516;VN_GLEAN_10001279|K03113;VN_GLEAN_10006378|K14312;VN_GLEAN_10006798|K07562;VN_GLEAN_10003325|K10577;VN_GLEAN_10005864|K03236;VN_GLEAN_10006647|K12876;VN_GLEAN_10005653|K14309;VN_GLEAN_10004004|K10577;VN_GLEAN_10006947|K14308;VN_GLEAN_10003689|K00974;VN_GLEAN_10002448|K14310…		.	0	.	0	http://www.kegg.jp/pathway/map03013+
Ribosome	map03010	0	41	88	1462	VN_GLEAN_10003765|K02914;VN_GLEAN_10002016|K02878;VN_GLEAN_10002814|K02884;VN_GLEAN_10003031|K02967;VN_GLEAN_10007024|K02948;VN_GLEAN_10000586|K02997;VN_GLEAN_10006646|K02893;VN_GLEAN_10003354|K02950;VN_GLEAN_10006638|K02961;VN_GLEAN_10007458|K02901;VN_GLEAN_10001685|K02918;VN_GLEAN_10002843|K02996;VN_GLEAN_10006907|K02906;VN_GLEAN_10003315|K02946;VN_GLEAN_10002856|K02960;VN_GLEAN_10005072|K02864…		.	0	.	0	http://www.kegg.jp/pathway/map03010+
mRNA surveillance pathway	map03015	2	31	86	1472	VN_GLEAN_10005096|K14962;VN_GLEAN_10003712|K04382;VN_GLEAN_10007534|K06965;VN_GLEAN_10004116|K14405;VN_GLEAN_10003885|K14376;VN_GLEAN_10002607|K14411;VN_GLEAN_10003565|K06269;VN_GLEAN_10000260|K06269;VN_GLEAN_10005436|K11124;VN_GLEAN_10004151|K15542;VN_GLEAN_10006647|K12876;VN_GLEAN_10004228|K11124;VN_GLEAN_10000645|K13917;VN_GLEAN_10004541|K14397;VN_GLEAN_10002696|K12877;VN_GLEAN_10002695|K13025…	VN_GLEAN_10007279|K11583;VN_GLEAN_10007470|K08873	.	0	VN_GLEAN_10007279|K11583;VN_GLEAN_10007470|K08873	2	http://www.kegg.jp/pathway/map03015+K11583+K08873
Aminoacyl-tRNA biosynthesis	map00970	2	22	86	1481	VN_GLEAN_10001672|K01885;VN_GLEAN_10003711|K01873;VN_GLEAN_10006584|K01866;VN_GLEAN_10001407|K01874;VN_GLEAN_10000772|K01869;VN_GLEAN_10000948|K01875;VN_GLEAN_10001564|K01889;VN_GLEAN_10001062|K01881;VN_GLEAN_10001555|K01873;VN_GLEAN_10003329|K14163;VN_GLEAN_10001483|K02435;VN_GLEAN_10003355|K01876;VN_GLEAN_10000492|K01875;VN_GLEAN_10002182|K01866;VN_GLEAN_10006043|K01883;VN_GLEAN_10005048|K01886…	VN_GLEAN_10006584|K01866;VN_GLEAN_10001564|K01889	.	0	VN_GLEAN_10006584|K01866;VN_GLEAN_10001564|K01889	2	http://www.kegg.jp/pathway/map00970+K01866+K01889
Valine, leucine and isoleucine degradation	map00280	2	17	86	1486	VN_GLEAN_10001744|K01969;VN_GLEAN_10006971|K00140;VN_GLEAN_10002236|K00128;VN_GLEAN_10004274|K01641;VN_GLEAN_10000511|K05606;VN_GLEAN_10005278|K09699;VN_GLEAN_10006618|K01966;VN_GLEAN_10005699|K00128;VN_GLEAN_10002191|K00020;VN_GLEAN_10002500|K07511;VN_GLEAN_10000463|K00382;VN_GLEAN_10005216|K11538;VN_GLEAN_10006205|K00128;VN_GLEAN_10001117|K07508;VN_GLEAN_10004084|K00022;VN_GLEAN_10004976|K00149…	VN_GLEAN_10001744|K01969;VN_GLEAN_10006205|K00128	.	0	VN_GLEAN_10001744|K01969;VN_GLEAN_10006205|K00128	2	http://www.kegg.jp/pathway/map00280+K01969+K00128
Protein processing in endoplasmic reticulum	map04141	1	59	87	1444	VN_GLEAN_10004352|K07151;VN_GLEAN_10006484|K09580;VN_GLEAN_10000958|K08057;VN_GLEAN_10005256|K10666;VN_GLEAN_10000365|K09503;VN_GLEAN_10002030|K04554;VN_GLEAN_10000248|K01228;VN_GLEAN_10000249|K01228;VN_GLEAN_10004363|K09561;VN_GLEAN_10005948|K03094;VN_GLEAN_10006295|K09542;VN_GLEAN_10002344|K08860;VN_GLEAN_10000655|K04079;VN_GLEAN_10000654|K04079;VN_GLEAN_10001130|K10080;VN_GLEAN_10002090|K09562…	VN_GLEAN_10006868|K14001	.	0	VN_GLEAN_10006868|K14001	1	http://www.kegg.jp/pathway/map04141+K14001
Folate biosynthesis	map00790	1	5	87	1498	VN_GLEAN_10007315|K00357;VN_GLEAN_10005470|K01495;VN_GLEAN_10001436|K01077;VN_GLEAN_10003788|K01930;VN_GLEAN_10003424|K01307;VN_GLEAN_10000996|K03639	VN_GLEAN_10005470|K01495	VN_GLEAN_10005470|K01495	1	.	0	http://www.kegg.jp/pathway/map00790+K01495
Steroid biosynthesis	map00100	1	4	87	1499	VN_GLEAN_10006572|K09828;VN_GLEAN_10000704|K00637;VN_GLEAN_10002785|K07750;VN_GLEAN_10000190|K00227;VN_GLEAN_10003960|K09828	VN_GLEAN_10000190|K00227	.	0	VN_GLEAN_10000190|K00227	1	http://www.kegg.jp/pathway/map00100+K00227
Fatty acid elongation	map00062	2	9	86	1494	VN_GLEAN_10003356|K01074;VN_GLEAN_10006134|K01068;VN_GLEAN_10006903|K01068;VN_GLEAN_10004091|K07512;VN_GLEAN_10002932|K01068;VN_GLEAN_10002930|K01068;VN_GLEAN_10002931|K01068;VN_GLEAN_10002500|K07511;VN_GLEAN_10001117|K07508;VN_GLEAN_10004084|K00022;VN_GLEAN_10001346|K07509	VN_GLEAN_10006134|K01068;VN_GLEAN_10006903|K01068	.	0	VN_GLEAN_10006134|K01068;VN_GLEAN_10006903|K01068	2	http://www.kegg.jp/pathway/map00062+K01068+K01068
Starch and sucrose metabolism	map00500	0	22	88	1481	VN_GLEAN_10004354|K00688;VN_GLEAN_10005643|K00699;VN_GLEAN_10004732|K01196;VN_GLEAN_10001569|K00963;VN_GLEAN_10005385|K01187;VN_GLEAN_10006264|K12047;VN_GLEAN_10005985|K12047;VN_GLEAN_10003152|K00699;VN_GLEAN_10005998|K01835;VN_GLEAN_10007243|K01203;VN_GLEAN_10000595|K12047;VN_GLEAN_10007433|K00699;VN_GLEAN_10000579|K00699;VN_GLEAN_10002824|K15922;VN_GLEAN_10005555|K00693;VN_GLEAN_10000745|K01195…		.	0	.	0	http://www.kegg.jp/pathway/map00500+
VEGF signaling pathway	map04370	0	10	88	1493	VN_GLEAN_10002248|K04371;VN_GLEAN_10001761|K02677;VN_GLEAN_10004588|K04456;VN_GLEAN_10001277|K04441;VN_GLEAN_10004277|K04392;VN_GLEAN_10006959|K06268;VN_GLEAN_10003341|K02649;VN_GLEAN_10001227|K04443;VN_GLEAN_10000859|K04368;VN_GLEAN_10004165|K01116		.	0	.	0	http://www.kegg.jp/pathway/map04370+
Renin-angiotensin system	map04614	1	7	87	1496	VN_GLEAN_10000928|K01392;VN_GLEAN_10002990|K11141;VN_GLEAN_10004893|K11141;VN_GLEAN_10002487|K01389;VN_GLEAN_10003632|K11140;VN_GLEAN_10003633|K11140;VN_GLEAN_10003636|K11140;VN_GLEAN_10003635|K11140	VN_GLEAN_10002487|K01389	VN_GLEAN_10002487|K01389	1	.	0	http://www.kegg.jp/pathway/map04614+K01389
Biosynthesis of unsaturated fatty acids	map01040	2	9	86	1494	VN_GLEAN_10006979|K07753;VN_GLEAN_10006134|K01068;VN_GLEAN_10000963|K00232;VN_GLEAN_10002833|K00232;VN_GLEAN_10006903|K01068;VN_GLEAN_10004266|K00507;VN_GLEAN_10002932|K01068;VN_GLEAN_10002930|K01068;VN_GLEAN_10002931|K01068;VN_GLEAN_10006386|K00059;VN_GLEAN_10001039|K00232	VN_GLEAN_10006134|K01068;VN_GLEAN_10006903|K01068	.	0	VN_GLEAN_10006134|K01068;VN_GLEAN_10006903|K01068	2	http://www.kegg.jp/pathway/map01040+K01068+K01068
Neuroactive ligand-receptor interaction	map04080	0	66	88	1437	VN_GLEAN_10002415|K05175;VN_GLEAN_10007013|K05204;VN_GLEAN_10004289|K04307;VN_GLEAN_10003836|K04131;VN_GLEAN_10006310|K05206;VN_GLEAN_10006735|K04223;VN_GLEAN_10001045|K05199;VN_GLEAN_10000541|K04209;VN_GLEAN_10006265|K05193;VN_GLEAN_10003155|K04579;VN_GLEAN_10002717|K04169;VN_GLEAN_10005542|K08374;VN_GLEAN_10005543|K04194;VN_GLEAN_10001192|K04576;VN_GLEAN_10002346|K05185;VN_GLEAN_10001526|K04153…		.	0	.	0	http://www.kegg.jp/pathway/map04080+
Vascular smooth muscle contraction	map04270	1	32	87	1471	VN_GLEAN_10000715|K12323;VN_GLEAN_10001094|K02183;VN_GLEAN_10002248|K04371;VN_GLEAN_10007020|K01047;VN_GLEAN_10001761|K02677;VN_GLEAN_10006458|K12323;VN_GLEAN_10003565|K06269;VN_GLEAN_10000260|K06269;VN_GLEAN_10006954|K04639;VN_GLEAN_10002524|K12318;VN_GLEAN_10002621|K04936;VN_GLEAN_10000565|K01047;VN_GLEAN_10006655|K04958;VN_GLEAN_10007312|K06270;VN_GLEAN_10000731|K01047;VN_GLEAN_10005526|K08042…	VN_GLEAN_10006695|K04850	VN_GLEAN_10006695|K04850	1	.	0	http://www.kegg.jp/pathway/map04270+K04850
Base excision repair	map03410	1	19	87	1484	VN_GLEAN_10002615|K03512;VN_GLEAN_10004211|K10567;VN_GLEAN_10004212|K02328;VN_GLEAN_10000780|K03660;VN_GLEAN_10002612|K10798;VN_GLEAN_10007193|K02326;VN_GLEAN_10001928|K10776;VN_GLEAN_10005746|K03648;VN_GLEAN_10005477|K04802;VN_GLEAN_10003879|K10569;VN_GLEAN_10007522|K10803;VN_GLEAN_10001927|K03652;VN_GLEAN_10006856|K03506;VN_GLEAN_10000633|K10747;VN_GLEAN_10007316|K03575;VN_GLEAN_10000901|K04799…	VN_GLEAN_10000780|K03660	.	0	VN_GLEAN_10000780|K03660	1	http://www.kegg.jp/pathway/map03410+K03660
Citrate cycle (TCA cycle)	map00020	0	12	88	1491	VN_GLEAN_10005574|K00025;VN_GLEAN_10000366|K01681;VN_GLEAN_10005945|K01648;VN_GLEAN_10005380|K01596;VN_GLEAN_10002093|K01681;VN_GLEAN_10006090|K00658;VN_GLEAN_10005023|K00164;VN_GLEAN_10001248|K00030;VN_GLEAN_10004381|K01647;VN_GLEAN_10000809|K00030;VN_GLEAN_10000463|K00382;VN_GLEAN_10005379|K01596		.	0	.	0	http://www.kegg.jp/pathway/map00020+
Pantothenate and CoA biosynthesis	map00770	0	6	88	1497	VN_GLEAN_10006723|K01431;VN_GLEAN_10002436|K00207;VN_GLEAN_10001986|K09680;VN_GLEAN_10005846|K01922;VN_GLEAN_10007399|K08069;VN_GLEAN_10001076|K09680		.	0	.	0	http://www.kegg.jp/pathway/map00770+
Synthesis and degradation of ketone bodies	map00072	1	4	87	1499	VN_GLEAN_10005419|K00019;VN_GLEAN_10007261|K00019;VN_GLEAN_10003334|K00019;VN_GLEAN_10004274|K01641;VN_GLEAN_10006795|K00019	VN_GLEAN_10007261|K00019	.	0	VN_GLEAN_10007261|K00019	1	http://www.kegg.jp/pathway/map00072+K00019
Hematopoietic cell lineage	map04640	2	5	86	1498	VN_GLEAN_10002487|K01389;VN_GLEAN_10003632|K11140;VN_GLEAN_10003633|K11140;VN_GLEAN_10004977|K06476;VN_GLEAN_10003636|K11140;VN_GLEAN_10003635|K11140;VN_GLEAN_10001509|K06460	VN_GLEAN_10002487|K01389;VN_GLEAN_10001509|K06460	VN_GLEAN_10002487|K01389	1	VN_GLEAN_10001509|K06460	1	http://www.kegg.jp/pathway/map04640+K01389+K06460
Riboflavin metabolism	map00740	0	3	88	1500	VN_GLEAN_10006876|K00953;VN_GLEAN_10006722|K00861;VN_GLEAN_10003089|K14410		.	0	.	0	http://www.kegg.jp/pathway/map00740+
Other glycan degradation	map00511	1	17	87	1486	VN_GLEAN_10006271|K12373;VN_GLEAN_10005507|K14459;VN_GLEAN_10005184|K12373;VN_GLEAN_10000063|K01206;VN_GLEAN_10002290|K01206;VN_GLEAN_10006871|K12311;VN_GLEAN_10000395|K01201;VN_GLEAN_10003605|K17108;VN_GLEAN_10005778|K12373;VN_GLEAN_10007128|K01444;VN_GLEAN_10000617|K12373;VN_GLEAN_10006080|K14459;VN_GLEAN_10005267|K12373;VN_GLEAN_10005266|K12373;VN_GLEAN_10006600|K12373;VN_GLEAN_10001865|K01191…	VN_GLEAN_10006080|K14459	VN_GLEAN_10006080|K14459	1	.	0	http://www.kegg.jp/pathway/map00511+K14459
Adipocytokine signaling pathway	map04920	1	13	87	1490	VN_GLEAN_10006480|K15013;VN_GLEAN_10004076|K07298;VN_GLEAN_10005957|K07293;VN_GLEAN_10004588|K04456;VN_GLEAN_10005380|K01596;VN_GLEAN_10003180|K07199;VN_GLEAN_10002759|K07297;VN_GLEAN_10000853|K01897;VN_GLEAN_10000600|K07299;VN_GLEAN_10004858|K08765;VN_GLEAN_10001869|K07359;VN_GLEAN_10005379|K01596;VN_GLEAN_10006562|K04467;VN_GLEAN_10005253|K04440	VN_GLEAN_10000853|K01897	.	0	VN_GLEAN_10000853|K01897	1	http://www.kegg.jp/pathway/map04920+K01897
Basal transcription factors	map03022	1	18	87	1485	VN_GLEAN_10000310|K10843;VN_GLEAN_10003003|K03127;VN_GLEAN_10002313|K03129;VN_GLEAN_10003920|K06634;VN_GLEAN_10000783|K03130;VN_GLEAN_10003519|K02202;VN_GLEAN_10005639|K03138;VN_GLEAN_10003628|K03144;VN_GLEAN_10002398|K03130;VN_GLEAN_10004624|K03123;VN_GLEAN_10004442|K10842;VN_GLEAN_10005313|K03128;VN_GLEAN_10006459|K03139;VN_GLEAN_10000664|K10844;VN_GLEAN_10004454|K03136;VN_GLEAN_10005759|K14650…	VN_GLEAN_10003519|K02202	.	0	VN_GLEAN_10003519|K02202	1	http://www.kegg.jp/pathway/map03022+K02202
RNA polymerase	map03020	0	15	88	1488	VN_GLEAN_10000931|K03014;VN_GLEAN_10001705|K03002;VN_GLEAN_10002299|K03016;VN_GLEAN_10002298|K02999;VN_GLEAN_10002026|K03022;VN_GLEAN_10002835|K03015;VN_GLEAN_10004716|K03000;VN_GLEAN_10003444|K03008;VN_GLEAN_10001128|K03025;VN_GLEAN_10002159|K03021;VN_GLEAN_10002895|K03018;VN_GLEAN_10003645|K03016;VN_GLEAN_10002462|K03010;VN_GLEAN_10002913|K03013;VN_GLEAN_10000689|K03006		.	0	.	0	http://www.kegg.jp/pathway/map03020+
TNF signaling pathway	map04668	1	14	87	1489	VN_GLEAN_10002248|K04371;VN_GLEAN_10000584|K07763;VN_GLEAN_10004588|K04456;VN_GLEAN_10001277|K04441;VN_GLEAN_10000798|K16060;VN_GLEAN_10002844|K04374;VN_GLEAN_10006960|K04445;VN_GLEAN_10005532|K04403;VN_GLEAN_10003341|K02649;VN_GLEAN_10006677|K04433;VN_GLEAN_10000859|K04368;VN_GLEAN_10000454|K16060;VN_GLEAN_10006562|K04467;VN_GLEAN_10005253|K04440;VN_GLEAN_10004566|K02187	VN_GLEAN_10000798|K16060	.	0	VN_GLEAN_10000798|K16060	1	http://www.kegg.jp/pathway/map04668+K16060
ABC transporters	map02010	1	11	87	1492	VN_GLEAN_10003833|K05667;VN_GLEAN_10001910|K05657;VN_GLEAN_10005506|K05665;VN_GLEAN_10002682|K05650;VN_GLEAN_10001909|K05657;VN_GLEAN_10000335|K05668;VN_GLEAN_10005390|K05678;VN_GLEAN_10004147|K05668;VN_GLEAN_10003427|K05665;VN_GLEAN_10004241|K05643;VN_GLEAN_10006835|K05676;VN_GLEAN_10004690|K05643	VN_GLEAN_10004690|K05643	VN_GLEAN_10004690|K05643	1	.	0	http://www.kegg.jp/pathway/map02010+K05643
Alcoholism	map05034	1	17	87	1486	VN_GLEAN_10001570|K11253;VN_GLEAN_10001094|K02183;VN_GLEAN_10002248|K04371;VN_GLEAN_10003565|K06269;VN_GLEAN_10000260|K06269;VN_GLEAN_10007439|K05213;VN_GLEAN_10007431|K05208;VN_GLEAN_10002099|K11418;VN_GLEAN_10002844|K04374;VN_GLEAN_10002041|K08155;VN_GLEAN_10005476|K05208;VN_GLEAN_10004657|K04365;VN_GLEAN_10000120|K01593;VN_GLEAN_10002748|K04364;VN_GLEAN_10000859|K04368;VN_GLEAN_10001869|K07359…	VN_GLEAN_10003462|K11406	VN_GLEAN_10003462|K11406	1	.	0	http://www.kegg.jp/pathway/map05034+K11406
Pathways in cancer	map05200	2	62	86	1441	VN_GLEAN_10005885|K11224;VN_GLEAN_10006497|K00714;VN_GLEAN_10004131|K04662;VN_GLEAN_10001892|K03875;VN_GLEAN_10002018|K06225;VN_GLEAN_10000950|K00408;VN_GLEAN_10002809|K02089;VN_GLEAN_10001911|K04500;VN_GLEAN_10002248|K04371;VN_GLEAN_10001761|K02677;VN_GLEAN_10004057|K05719;VN_GLEAN_10005996|K09292;VN_GLEAN_10005364|K06240;VN_GLEAN_10004588|K04456;VN_GLEAN_10002431|K04361;VN_GLEAN_10000594|K16061…	VN_GLEAN_10000798|K16060;VN_GLEAN_10005116|K04482	.	0	VN_GLEAN_10000798|K16060;VN_GLEAN_10005116|K04482	2	http://www.kegg.jp/pathway/map05200+K16060+K04482
Long-term potentiation	map04720	1	18	87	1485	VN_GLEAN_10001094|K02183;VN_GLEAN_10005503|K04515;VN_GLEAN_10002248|K04371;VN_GLEAN_10001761|K02677;VN_GLEAN_10003565|K06269;VN_GLEAN_10000260|K06269;VN_GLEAN_10007431|K05208;VN_GLEAN_10006655|K04958;VN_GLEAN_10007312|K06270;VN_GLEAN_10002844|K04374;VN_GLEAN_10005476|K05208;VN_GLEAN_10004657|K04365;VN_GLEAN_10006959|K06268;VN_GLEAN_10003993|K07836;VN_GLEAN_10006695|K04850;VN_GLEAN_10000127|K05858…	VN_GLEAN_10006695|K04850	VN_GLEAN_10006695|K04850	1	.	0	http://www.kegg.jp/pathway/map04720+K04850
Transcriptional misregulation in cancer	map05202	3	20	85	1483	VN_GLEAN_10006359|K11459;VN_GLEAN_10001570|K11253;VN_GLEAN_10003835|K00717;VN_GLEAN_10003015|K00717;VN_GLEAN_10001045|K05199;VN_GLEAN_10003522|K01343;VN_GLEAN_10002981|K06532;VN_GLEAN_10002294|K09355;VN_GLEAN_10003560|K04650;VN_GLEAN_10003545|K02211;VN_GLEAN_10007480|K06571;VN_GLEAN_10003517|K09383;VN_GLEAN_10004653|K11447;VN_GLEAN_10003451|K15613;VN_GLEAN_10005102|K00069;VN_GLEAN_10007131|K00717…	VN_GLEAN_10002981|K06532;VN_GLEAN_10004653|K11447;VN_GLEAN_10004855|K03211	VN_GLEAN_10002981|K06532;VN_GLEAN_10004653|K11447;VN_GLEAN_10004855|K03211	3	.	0	http://www.kegg.jp/pathway/map05202+K06532+K11447+K03211
Viral carcinogenesis	map05203	1	32	87	1471	VN_GLEAN_10005885|K11224;VN_GLEAN_10003884|K16175;VN_GLEAN_10001892|K03875;VN_GLEAN_10002223|K11594;VN_GLEAN_10002809|K02089;VN_GLEAN_10002248|K04371;VN_GLEAN_10003538|K06062;VN_GLEAN_10007087|K04681;VN_GLEAN_10002099|K11418;VN_GLEAN_10007481|K12076;VN_GLEAN_10004940|K16197;VN_GLEAN_10004277|K04392;VN_GLEAN_10002844|K04374;VN_GLEAN_10001375|K15979;VN_GLEAN_10003628|K03144;VN_GLEAN_10004624|K03123…	VN_GLEAN_10003462|K11406	VN_GLEAN_10003462|K11406	1	.	0	http://www.kegg.jp/pathway/map05203+K11406
Proteoglycans in cancer	map05205	0	48	88	1455	VN_GLEAN_10006497|K00714;VN_GLEAN_10002018|K06225;VN_GLEAN_10000950|K00408;VN_GLEAN_10005503|K04515;VN_GLEAN_10002248|K04371;VN_GLEAN_10003707|K06255;VN_GLEAN_10001761|K02677;VN_GLEAN_10005957|K07293;VN_GLEAN_10007270|K07830;VN_GLEAN_10004776|K07964;VN_GLEAN_10004057|K05719;VN_GLEAN_10004588|K04456;VN_GLEAN_10006709|K03685;VN_GLEAN_10006930|K16848;VN_GLEAN_10002431|K04361;VN_GLEAN_10003565|K06269…		.	0	.	0	http://www.kegg.jp/pathway/map05205+
Synaptic vesicle cycle	map04721	0	15	88	1488	VN_GLEAN_10005505|K06027;VN_GLEAN_10000647|K12302;VN_GLEAN_10001708|K02149;VN_GLEAN_10005504|K06027;VN_GLEAN_10007145|K02147;VN_GLEAN_10006992|K15296;VN_GLEAN_10002041|K08155;VN_GLEAN_10001766|K15291;VN_GLEAN_10004908|K02144;VN_GLEAN_10001416|K15292;VN_GLEAN_10000130|K01528;VN_GLEAN_10003241|K12302;VN_GLEAN_10005373|K04646;VN_GLEAN_10002640|K15293;VN_GLEAN_10000039|K03661		.	0	.	0	http://www.kegg.jp/pathway/map04721+
Phosphatidylinositol signaling system	map04070	0	24	88	1479	VN_GLEAN_10004723|K00921;VN_GLEAN_10001094|K02183;VN_GLEAN_10001404|K00901;VN_GLEAN_10005259|K00888;VN_GLEAN_10001761|K02677;VN_GLEAN_10002169|K05860;VN_GLEAN_10005616|K00911;VN_GLEAN_10006655|K04958;VN_GLEAN_10000988|K01109;VN_GLEAN_10007395|K01106;VN_GLEAN_10002781|K00901;VN_GLEAN_10000127|K05858;VN_GLEAN_10003341|K02649;VN_GLEAN_10004397|K00913;VN_GLEAN_10002761|K00901;VN_GLEAN_10003366|K00901…		.	0	.	0	http://www.kegg.jp/pathway/map04070+
Cardiac muscle contraction	map04260	1	5	87	1498	VN_GLEAN_10007357|K04863;VN_GLEAN_10004417|K01540;VN_GLEAN_10003455|K01539;VN_GLEAN_10006695|K04850;VN_GLEAN_10005277|K02270;VN_GLEAN_10007222|K00415	VN_GLEAN_10006695|K04850	VN_GLEAN_10006695|K04850	1	.	0	http://www.kegg.jp/pathway/map04260+K04850
Nucleotide excision repair	map03420	1	20	87	1483	VN_GLEAN_10000310|K10843;VN_GLEAN_10003920|K06634;VN_GLEAN_10004212|K02328;VN_GLEAN_10000789|K10846;VN_GLEAN_10007193|K02326;VN_GLEAN_10005559|K10756;VN_GLEAN_10003519|K02202;VN_GLEAN_10005477|K04802;VN_GLEAN_10003628|K03144;VN_GLEAN_10002556|K10754;VN_GLEAN_10002384|K10755;VN_GLEAN_10004442|K10842;VN_GLEAN_10002961|K10756;VN_GLEAN_10000664|K10844;VN_GLEAN_10006856|K03506;VN_GLEAN_10000633|K10747…	VN_GLEAN_10003519|K02202	.	0	VN_GLEAN_10003519|K02202	1	http://www.kegg.jp/pathway/map03420+K02202
Other types of O-glycan biosynthesis	map00514	0	18	88	1485	VN_GLEAN_10001578|K09674;VN_GLEAN_10003736|K09674;VN_GLEAN_10005365|K03691;VN_GLEAN_10005537|K09666;VN_GLEAN_10005536|K09666;VN_GLEAN_10000678|K13676;VN_GLEAN_10004517|K09666;VN_GLEAN_10006859|K07968;VN_GLEAN_10005013|K07968;VN_GLEAN_10007537|K07968;VN_GLEAN_10007536|K07968;VN_GLEAN_10001156|K13675;VN_GLEAN_10005115|K07968;VN_GLEAN_10001188|K00715;VN_GLEAN_10002195|K09666;VN_GLEAN_10003399|K07968…		.	0	.	0	http://www.kegg.jp/pathway/map00514+
Mucin type O-glycan biosynthesis	map00512	0	10	88	1493	VN_GLEAN_10001742|K00710;VN_GLEAN_10000588|K00710;VN_GLEAN_10004773|K00710;VN_GLEAN_10001953|K00710;VN_GLEAN_10003018|K00710;VN_GLEAN_10002694|K00710;VN_GLEAN_10002788|K00731;VN_GLEAN_10006056|K00710;VN_GLEAN_10004834|K00731;VN_GLEAN_10003098|K00710		.	0	.	0	http://www.kegg.jp/pathway/map00512+
Histidine metabolism	map00340	1	7	87	1496	VN_GLEAN_10005918|K13990;VN_GLEAN_10001536|K00129;VN_GLEAN_10002236|K00128;VN_GLEAN_10007351|K01712;VN_GLEAN_10000120|K01593;VN_GLEAN_10005699|K00128;VN_GLEAN_10006205|K00128;VN_GLEAN_10004976|K00149	VN_GLEAN_10006205|K00128	.	0	VN_GLEAN_10006205|K00128	1	http://www.kegg.jp/pathway/map00340+K00128
N-Glycan biosynthesis	map00510	1	25	87	1478	VN_GLEAN_10004352|K07151;VN_GLEAN_10003835|K00717;VN_GLEAN_10003015|K00717;VN_GLEAN_10001228|K03842;VN_GLEAN_10000248|K01228;VN_GLEAN_10000249|K01228;VN_GLEAN_10001001|K00726;VN_GLEAN_10006635|K01231;VN_GLEAN_10006859|K07968;VN_GLEAN_10005013|K07968;VN_GLEAN_10001688|K00737;VN_GLEAN_10004739|K03843;VN_GLEAN_10004126|K03845;VN_GLEAN_10007537|K07968;VN_GLEAN_10007536|K07968;VN_GLEAN_10001408|K03847…	VN_GLEAN_10004739|K03843	.	0	VN_GLEAN_10004739|K03843	1	http://www.kegg.jp/pathway/map00510+K03843
Cocaine addiction	map05030	0	10	88	1493	VN_GLEAN_10002296|K02090;VN_GLEAN_10007439|K05213;VN_GLEAN_10007431|K05208;VN_GLEAN_10006425|K04605;VN_GLEAN_10002844|K04374;VN_GLEAN_10002041|K08155;VN_GLEAN_10005476|K05208;VN_GLEAN_10000162|K04605;VN_GLEAN_10000120|K01593;VN_GLEAN_10001991|K11716		.	0	.	0	http://www.kegg.jp/pathway/map05030+
Carbon metabolism	map01200	3	29	85	1474	VN_GLEAN_10005574|K00025;VN_GLEAN_10000366|K01681;VN_GLEAN_10003030|K01070;VN_GLEAN_10000240|K00029;VN_GLEAN_10005659|K01754;VN_GLEAN_10002996|K01623;VN_GLEAN_10002093|K01681;VN_GLEAN_10000782|K01803;VN_GLEAN_10006090|K00658;VN_GLEAN_10006749|K01803;VN_GLEAN_10006748|K01803;VN_GLEAN_10006747|K01803;VN_GLEAN_10000910|K00831;VN_GLEAN_10005023|K00164;VN_GLEAN_10003075|K00605;VN_GLEAN_10000511|K05606…	VN_GLEAN_10002996|K01623;VN_GLEAN_10002652|K01754;VN_GLEAN_10007085|K01895	VN_GLEAN_10002996|K01623	1	VN_GLEAN_10002652|K01754;VN_GLEAN_10007085|K01895	2	http://www.kegg.jp/pathway/map01200+K01623+K01754+K01895
Selenocompound metabolism	map00450	0	5	88	1498	VN_GLEAN_10001407|K01874;VN_GLEAN_10003656|K00384;VN_GLEAN_10005375|K01008;VN_GLEAN_10005374|K01008;VN_GLEAN_10003270|K01763		.	0	.	0	http://www.kegg.jp/pathway/map00450+
Protein export	map03060	0	9	88	1494	VN_GLEAN_10005721|K13431;VN_GLEAN_10003510|K12275;VN_GLEAN_10006135|K03106;VN_GLEAN_10002155|K09648;VN_GLEAN_10006869|K13280;VN_GLEAN_10000993|K09647;VN_GLEAN_10000410|K12948;VN_GLEAN_10002900|K03105;VN_GLEAN_10007367|K12946		.	0	.	0	http://www.kegg.jp/pathway/map03060+
Valine, leucine and isoleucine biosynthesis	map00290	1	1	87	1502	VN_GLEAN_10005659|K01754;VN_GLEAN_10002652|K01754	VN_GLEAN_10002652|K01754	.	0	VN_GLEAN_10002652|K01754	1	http://www.kegg.jp/pathway/map00290+K01754
Influenza A	map05164	0	19	88	1484	VN_GLEAN_10002804|K15046;VN_GLEAN_10002248|K04371;VN_GLEAN_10006183|K01370;VN_GLEAN_10004109|K05410;VN_GLEAN_10004588|K04456;VN_GLEAN_10002344|K08860;VN_GLEAN_10001277|K04441;VN_GLEAN_10006139|K15047;VN_GLEAN_10002943|K03083;VN_GLEAN_10002562|K14297;VN_GLEAN_10001610|K01349;VN_GLEAN_10003341|K02649;VN_GLEAN_10007028|K16196;VN_GLEAN_10006677|K04433;VN_GLEAN_10000859|K04368;VN_GLEAN_10000013|K07211…		.	0	.	0	http://www.kegg.jp/pathway/map05164+
Leukocyte transendothelial migration	map04670	0	15	88	1488	VN_GLEAN_10002361|K04351;VN_GLEAN_10001761|K02677;VN_GLEAN_10005957|K07293;VN_GLEAN_10004057|K05719;VN_GLEAN_10001277|K04441;VN_GLEAN_10002362|K04351;VN_GLEAN_10004277|K04392;VN_GLEAN_10003993|K07836;VN_GLEAN_10003341|K02649;VN_GLEAN_10002513|K02105;VN_GLEAN_10000851|K05700;VN_GLEAN_10003360|K05719;VN_GLEAN_10000523|K05702;VN_GLEAN_10002882|K05726;VN_GLEAN_10004165|K01116		.	0	.	0	http://www.kegg.jp/pathway/map04670+
HTLV-I infection	map05166	0	50	88	1453	VN_GLEAN_10005885|K11224;VN_GLEAN_10006497|K00714;VN_GLEAN_10007007|K02678;VN_GLEAN_10000950|K00408;VN_GLEAN_10000958|K08057;VN_GLEAN_10002809|K02089;VN_GLEAN_10001911|K04500;VN_GLEAN_10007270|K07830;VN_GLEAN_10003538|K06062;VN_GLEAN_10006499|K06271;VN_GLEAN_10004588|K04456;VN_GLEAN_10005763|K05863;VN_GLEAN_10003824|K03358;VN_GLEAN_10006568|K03351;VN_GLEAN_10001527|K03348;VN_GLEAN_10004212|K02328…		.	0	.	0	http://www.kegg.jp/pathway/map05166+
Hepatitis B	map05161	0	23	88	1480	VN_GLEAN_10005885|K11224;VN_GLEAN_10002223|K11594;VN_GLEAN_10002809|K02089;VN_GLEAN_10002248|K04371;VN_GLEAN_10003707|K06255;VN_GLEAN_10001761|K02677;VN_GLEAN_10004109|K05410;VN_GLEAN_10004588|K04456;VN_GLEAN_10005752|K04501;VN_GLEAN_10004940|K16197;VN_GLEAN_10002844|K04374;VN_GLEAN_10005477|K04802;VN_GLEAN_10004939|K16197;VN_GLEAN_10002748|K04364;VN_GLEAN_10003341|K02649;VN_GLEAN_10000859|K04368…		.	0	.	0	http://www.kegg.jp/pathway/map05161+
Hepatitis C	map05160	0	20	88	1483	VN_GLEAN_10003712|K04382;VN_GLEAN_10002248|K04371;VN_GLEAN_10004109|K05410;VN_GLEAN_10004588|K04456;VN_GLEAN_10000924|K06698;VN_GLEAN_10002431|K04361;VN_GLEAN_10002344|K08860;VN_GLEAN_10001277|K04441;VN_GLEAN_10004031|K13885;VN_GLEAN_10004657|K04365;VN_GLEAN_10002943|K03083;VN_GLEAN_10002739|K04354;VN_GLEAN_10002748|K04364;VN_GLEAN_10003341|K02649;VN_GLEAN_10007028|K16196;VN_GLEAN_10007490|K13885…		.	0	.	0	http://www.kegg.jp/pathway/map05160+
Measles	map05162	0	14	88	1489	VN_GLEAN_10005885|K11224;VN_GLEAN_10002809|K02089;VN_GLEAN_10001004|K14753;VN_GLEAN_10004109|K05410;VN_GLEAN_10004588|K04456;VN_GLEAN_10002344|K08860;VN_GLEAN_10002943|K03083;VN_GLEAN_10003341|K02649;VN_GLEAN_10007028|K16196;VN_GLEAN_10000013|K07211;VN_GLEAN_10002780|K04733;VN_GLEAN_10006562|K04467;VN_GLEAN_10000007|K03175;VN_GLEAN_10000034|K02089		.	0	.	0	http://www.kegg.jp/pathway/map05162+
Hedgehog signaling pathway	map04340	0	15	88	1488	VN_GLEAN_10006497|K00714;VN_GLEAN_10004131|K04662;VN_GLEAN_10002018|K06225;VN_GLEAN_10000950|K00408;VN_GLEAN_10005186|K06233;VN_GLEAN_10000581|K08958;VN_GLEAN_10006196|K00572;VN_GLEAN_10002943|K03083;VN_GLEAN_10003387|K06229;VN_GLEAN_10000844|K03209;VN_GLEAN_10004791|K08960;VN_GLEAN_10002902|K00444;VN_GLEAN_10006688|K06225;VN_GLEAN_10004245|K01064;VN_GLEAN_10004792|K06233		.	0	.	0	http://www.kegg.jp/pathway/map04340+
Phenylalanine, tyrosine and tryptophan biosynthesis	map00400	0	3	88	1500	VN_GLEAN_10006906|K14455;VN_GLEAN_10000150|K00500;VN_GLEAN_10004401|K00500		.	0	.	0	http://www.kegg.jp/pathway/map00400+
Epstein-Barr virus infection	map05169	1	40	87	1463	VN_GLEAN_10004359|K03036;VN_GLEAN_10001892|K03875;VN_GLEAN_10000931|K03014;VN_GLEAN_10004109|K05410;VN_GLEAN_10004588|K04456;VN_GLEAN_10002344|K08860;VN_GLEAN_10002299|K03016;VN_GLEAN_10001277|K04441;VN_GLEAN_10004940|K16197;VN_GLEAN_10002059|K03035;VN_GLEAN_10002026|K03022;VN_GLEAN_10000562|K03032;VN_GLEAN_10002835|K03015;VN_GLEAN_10000512|K03037;VN_GLEAN_10001375|K15979;VN_GLEAN_10003150|K14317…	VN_GLEAN_10003462|K11406	VN_GLEAN_10003462|K11406	1	.	0	http://www.kegg.jp/pathway/map05169+K11406
Herpes simplex infection	map05168	1	29	87	1474	VN_GLEAN_10001892|K03875;VN_GLEAN_10001562|K02207;VN_GLEAN_10005281|K15414;VN_GLEAN_10005957|K07293;VN_GLEAN_10002427|K15409;VN_GLEAN_10000243|K12891;VN_GLEAN_10002649|K14840;VN_GLEAN_10004109|K05410;VN_GLEAN_10005948|K03094;VN_GLEAN_10003003|K03127;VN_GLEAN_10002313|K03129;VN_GLEAN_10002344|K08860;VN_GLEAN_10003565|K06269;VN_GLEAN_10000260|K06269;VN_GLEAN_10005401|K15410;VN_GLEAN_10000783|K03130…	VN_GLEAN_10005281|K15414	.	0	VN_GLEAN_10005281|K15414	1	http://www.kegg.jp/pathway/map05168+K15414
Fatty acid biosynthesis	map00061	1	3	87	1500	VN_GLEAN_10002420|K11262;VN_GLEAN_10001267|K09458;VN_GLEAN_10006386|K00059;VN_GLEAN_10001849|K00665	VN_GLEAN_10002420|K11262	VN_GLEAN_10002420|K11262	1	.	0	http://www.kegg.jp/pathway/map00061+K11262
Butanoate metabolism	map00650	1	8	87	1495	VN_GLEAN_10005419|K00019;VN_GLEAN_10007261|K00019;VN_GLEAN_10003334|K00019;VN_GLEAN_10003915|K01907;VN_GLEAN_10004274|K01641;VN_GLEAN_10006795|K00019;VN_GLEAN_10002500|K07511;VN_GLEAN_10005112|K01580;VN_GLEAN_10004084|K00022	VN_GLEAN_10007261|K00019	.	0	VN_GLEAN_10007261|K00019	1	http://www.kegg.jp/pathway/map00650+K00019
Vitamin B6 metabolism	map00750	0	3	88	1500	VN_GLEAN_10001597|K00868;VN_GLEAN_10005161|K00275;VN_GLEAN_10000910|K00831		.	0	.	0	http://www.kegg.jp/pathway/map00750+
Porphyrin and chlorophyll metabolism	map00860	0	15	88	1488	VN_GLEAN_10001672|K01885;VN_GLEAN_10005643|K00699;VN_GLEAN_10003152|K00699;VN_GLEAN_10000701|K00798;VN_GLEAN_10007433|K00699;VN_GLEAN_10003329|K14163;VN_GLEAN_10006848|K01698;VN_GLEAN_10003723|K00643;VN_GLEAN_10000579|K00699;VN_GLEAN_10000745|K01195;VN_GLEAN_10003153|K00699;VN_GLEAN_10006626|K01749;VN_GLEAN_10002727|K01599;VN_GLEAN_10005149|K00699;VN_GLEAN_10002908|K01719		.	0	.	0	http://www.kegg.jp/pathway/map00860+
Terpenoid backbone biosynthesis	map00900	0	6	88	1497	VN_GLEAN_10006873|K05906;VN_GLEAN_10005999|K12505;VN_GLEAN_10004274|K01641;VN_GLEAN_10001828|K05955;VN_GLEAN_10002901|K01597;VN_GLEAN_10002905|K13273		.	0	.	0	http://www.kegg.jp/pathway/map00900+
Type II diabetes mellitus	map04930	1	6	87	1497	VN_GLEAN_10002248|K04371;VN_GLEAN_10006858|K04695;VN_GLEAN_10006695|K04850;VN_GLEAN_10003341|K02649;VN_GLEAN_10007042|K04527;VN_GLEAN_10004476|K00873;VN_GLEAN_10005253|K04440	VN_GLEAN_10006695|K04850	VN_GLEAN_10006695|K04850	1	.	0	http://www.kegg.jp/pathway/map04930+K04850
Linoleic acid metabolism	map00591	1	8	87	1495	VN_GLEAN_10007020|K01047;VN_GLEAN_10002349|K07424;VN_GLEAN_10004583|K07424;VN_GLEAN_10002348|K07424;VN_GLEAN_10000565|K01047;VN_GLEAN_10000731|K01047;VN_GLEAN_10006845|K07424;VN_GLEAN_10005133|K16343;VN_GLEAN_10001815|K16343	VN_GLEAN_10004583|K07424	.	0	VN_GLEAN_10004583|K07424	1	http://www.kegg.jp/pathway/map00591+K07424
Arachidonic acid metabolism	map00590	0	10	88	1493	VN_GLEAN_10007020|K01047;VN_GLEAN_10001489|K01832;VN_GLEAN_10003336|K00084;VN_GLEAN_10000565|K01047;VN_GLEAN_10000731|K01047;VN_GLEAN_10001241|K08021;VN_GLEAN_10002563|K01254;VN_GLEAN_10005133|K16343;VN_GLEAN_10007329|K15717;VN_GLEAN_10001815|K16343		.	0	.	0	http://www.kegg.jp/pathway/map00590+
Metabolism of xenobiotics by cytochrome P450	map00980	3	13	85	1490	VN_GLEAN_10005099|K00799;VN_GLEAN_10005643|K00699;VN_GLEAN_10001536|K00129;VN_GLEAN_10003152|K00699;VN_GLEAN_10003573|K00799;VN_GLEAN_10002349|K07424;VN_GLEAN_10004583|K07424;VN_GLEAN_10002348|K07424;VN_GLEAN_10007433|K00699;VN_GLEAN_10003336|K00084;VN_GLEAN_10000579|K00699;VN_GLEAN_10003153|K00699;VN_GLEAN_10006845|K07424;VN_GLEAN_10005508|K00799;VN_GLEAN_10005149|K00699;VN_GLEAN_10001750|K00799	VN_GLEAN_10004583|K07424;VN_GLEAN_10005508|K00799;VN_GLEAN_10001750|K00799	.	0	VN_GLEAN_10004583|K07424;VN_GLEAN_10005508|K00799;VN_GLEAN_10001750|K00799	3	http://www.kegg.jp/pathway/map00980+K07424+K00799+K00799
Insect hormone biosynthesis	map00981	0	2	88	1501	VN_GLEAN_10004617|K14938;VN_GLEAN_10001421|K10721		.	0	.	0	http://www.kegg.jp/pathway/map00981+
Bladder cancer	map05219	0	8	88	1495	VN_GLEAN_10002809|K02089;VN_GLEAN_10002248|K04371;VN_GLEAN_10002431|K04361;VN_GLEAN_10000334|K00758;VN_GLEAN_10006960|K04445;VN_GLEAN_10004657|K04365;VN_GLEAN_10000859|K04368;VN_GLEAN_10000034|K02089		.	0	.	0	http://www.kegg.jp/pathway/map05219+
Drug metabolism - other enzymes	map00983	2	25	86	1478	VN_GLEAN_10006312|K00106;VN_GLEAN_10001405|K00106;VN_GLEAN_10005643|K00699;VN_GLEAN_10006723|K01431;VN_GLEAN_10005285|K03927;VN_GLEAN_10005286|K01044;VN_GLEAN_10003152|K00699;VN_GLEAN_10002349|K07424;VN_GLEAN_10001664|K01044;VN_GLEAN_10004102|K00760;VN_GLEAN_10004583|K07424;VN_GLEAN_10002283|K00876;VN_GLEAN_10003001|K00569;VN_GLEAN_10002436|K00207;VN_GLEAN_10002348|K07424;VN_GLEAN_10007433|K00699…	VN_GLEAN_10004583|K07424;VN_GLEAN_10006740|K01044	.	0	VN_GLEAN_10004583|K07424;VN_GLEAN_10006740|K01044	2	http://www.kegg.jp/pathway/map00983+K07424+K01044
Metabolic pathways	map01100	31	420	57	1083	VN_GLEAN_10005574|K00025;VN_GLEAN_10001672|K01885;VN_GLEAN_10005419|K00019;VN_GLEAN_10005095|K11540;VN_GLEAN_10005092|K11540;VN_GLEAN_10001576|K11147;VN_GLEAN_10001575|K02128;VN_GLEAN_10005495|K01792;VN_GLEAN_10006271|K12373;VN_GLEAN_10004354|K00688;VN_GLEAN_10004352|K07151;VN_GLEAN_10004287|K01952;VN_GLEAN_10004756|K05282;VN_GLEAN_10004130|K05285;VN_GLEAN_10003831|K01132;VN_GLEAN_10003835|K00717…	VN_GLEAN_10001744|K01969;VN_GLEAN_10000312|K01805;VN_GLEAN_10005463|K01920;VN_GLEAN_10006184|K00108;VN_GLEAN_10002420|K11262;VN_GLEAN_10007261|K00019;VN_GLEAN_10007099|K13523;VN_GLEAN_10004583|K07424;VN_GLEAN_10005381|K07542;VN_GLEAN_10004916|K01594;VN_GLEAN_10002996|K01623;VN_GLEAN_10006134|K01068;VN_GLEAN_10006740|K01044;VN_GLEAN_10006903|K01068;VN_GLEAN_10004739|K03843;VN_GLEAN_10002592|K14452…	VN_GLEAN_10000312|K01805;VN_GLEAN_10002420|K11262;VN_GLEAN_10005381|K07542;VN_GLEAN_10004916|K01594;VN_GLEAN_10002996|K01623;VN_GLEAN_10004416|K00315;VN_GLEAN_10004414|K00544;VN_GLEAN_10005470|K01495;VN_GLEAN_10005515|K00314;VN_GLEAN_10001257|K14677;VN_GLEAN_10004144|K13368;VN_GLEAN_10001240|K12972;VN_GLEAN_10001660|K01019;VN_GLEAN_10005516|K00314	14	VN_GLEAN_10001744|K01969;VN_GLEAN_10005463|K01920;VN_GLEAN_10006184|K00108;VN_GLEAN_10007261|K00019;VN_GLEAN_10007099|K13523;VN_GLEAN_10004583|K07424;VN_GLEAN_10006134|K01068;VN_GLEAN_10006740|K01044;VN_GLEAN_10006903|K01068;VN_GLEAN_10004739|K03843;VN_GLEAN_10002592|K14452;VN_GLEAN_10000853|K01897;VN_GLEAN_10006770|K01135;VN_GLEAN_10002652|K01754;VN_GLEAN_10006205|K00128;VN_GLEAN_10000190|K00227…	17	http://www.kegg.jp/pathway/map01100+K01969+K01805+K01920+K00108+K11262+K00019+K13523+K07424+K07542+K01594+K01623+K01068+K01044+K01068+K03843+K14452+K00315+K00544+K01495+K00314+K14677+K01897+K13368+K01135+K01754+K12972+K01019+K00128+K00227+K00314+K01895
Endometrial cancer	map05213	0	11	88	1492	VN_GLEAN_10002248|K04371;VN_GLEAN_10004588|K04456;VN_GLEAN_10002431|K04361;VN_GLEAN_10004657|K04365;VN_GLEAN_10002943|K03083;VN_GLEAN_10000129|K09408;VN_GLEAN_10002748|K04364;VN_GLEAN_10003341|K02649;VN_GLEAN_10005698|K02157;VN_GLEAN_10002513|K02105;VN_GLEAN_10000859|K04368		.	0	.	0	http://www.kegg.jp/pathway/map05213+
Pancreatic cancer	map05212	1	13	87	1490	VN_GLEAN_10002809|K02089;VN_GLEAN_10001911|K04500;VN_GLEAN_10002248|K04371;VN_GLEAN_10004588|K04456;VN_GLEAN_10002431|K04361;VN_GLEAN_10005752|K04501;VN_GLEAN_10004277|K04392;VN_GLEAN_10004657|K04365;VN_GLEAN_10003341|K02649;VN_GLEAN_10000859|K04368;VN_GLEAN_10005116|K04482;VN_GLEAN_10006562|K04467;VN_GLEAN_10005253|K04440;VN_GLEAN_10000034|K02089	VN_GLEAN_10005116|K04482	.	0	VN_GLEAN_10005116|K04482	1	http://www.kegg.jp/pathway/map05212+K04482
Phototransduction	map04744	0	1	88	1502	VN_GLEAN_10001094|K02183		.	0	.	0	http://www.kegg.jp/pathway/map04744+
Colorectal cancer	map05210	0	16	88	1487	VN_GLEAN_10001911|K04500;VN_GLEAN_10002248|K04371;VN_GLEAN_10004588|K04456;VN_GLEAN_10005404|K08736;VN_GLEAN_10005752|K04501;VN_GLEAN_10004277|K04392;VN_GLEAN_10000265|K06765;VN_GLEAN_10004657|K04365;VN_GLEAN_10002943|K03083;VN_GLEAN_10003341|K02649;VN_GLEAN_10005698|K02157;VN_GLEAN_10002513|K02105;VN_GLEAN_10000859|K04368;VN_GLEAN_10005253|K04440;VN_GLEAN_10004567|K06765;VN_GLEAN_10004566|K02187		.	0	.	0	http://www.kegg.jp/pathway/map05210+
Basal cell carcinoma	map05217	0	14	88	1489	VN_GLEAN_10006497|K00714;VN_GLEAN_10004131|K04662;VN_GLEAN_10002018|K06225;VN_GLEAN_10000950|K00408;VN_GLEAN_10006196|K00572;VN_GLEAN_10002943|K03083;VN_GLEAN_10003387|K06229;VN_GLEAN_10000844|K03209;VN_GLEAN_10005698|K02157;VN_GLEAN_10002513|K02105;VN_GLEAN_10002902|K00444;VN_GLEAN_10006688|K06225;VN_GLEAN_10004245|K01064;VN_GLEAN_10000035|K02375		.	0	.	0	http://www.kegg.jp/pathway/map05217+
Thyroid cancer	map05216	0	7	88	1496	VN_GLEAN_10002248|K04371;VN_GLEAN_10005996|K09292;VN_GLEAN_10004657|K04365;VN_GLEAN_10002942|K05126;VN_GLEAN_10002513|K02105;VN_GLEAN_10000859|K04368;VN_GLEAN_10004881|K09291		.	0	.	0	http://www.kegg.jp/pathway/map05216+
Olfactory transduction	map04740	1	7	87	1496	VN_GLEAN_10001094|K02183;VN_GLEAN_10005503|K04515;VN_GLEAN_10005959|K07376;VN_GLEAN_10005958|K07376;VN_GLEAN_10006025|K05028;VN_GLEAN_10007009|K05028;VN_GLEAN_10003048|K05027;VN_GLEAN_10002784|K05027	VN_GLEAN_10005958|K07376	VN_GLEAN_10005958|K07376	1	.	0	http://www.kegg.jp/pathway/map04740+K07376
Glioma	map05214	0	13	88	1490	VN_GLEAN_10001094|K02183;VN_GLEAN_10002809|K02089;VN_GLEAN_10005503|K04515;VN_GLEAN_10002248|K04371;VN_GLEAN_10001761|K02677;VN_GLEAN_10004588|K04456;VN_GLEAN_10002431|K04361;VN_GLEAN_10004657|K04365;VN_GLEAN_10002748|K04364;VN_GLEAN_10003341|K02649;VN_GLEAN_10000859|K04368;VN_GLEAN_10004165|K01116;VN_GLEAN_10000034|K02089		.	0	.	0	http://www.kegg.jp/pathway/map05214+
Chemokine signaling pathway	map04062	0	19	88	1484	VN_GLEAN_10005885|K11224;VN_GLEAN_10002248|K04371;VN_GLEAN_10004588|K04456;VN_GLEAN_10004277|K04392;VN_GLEAN_10005526|K08042;VN_GLEAN_10004657|K04365;VN_GLEAN_10002943|K03083;VN_GLEAN_10003993|K07836;VN_GLEAN_10001176|K04237;VN_GLEAN_10000127|K05858;VN_GLEAN_10000129|K09408;VN_GLEAN_10002748|K04364;VN_GLEAN_10003341|K02649;VN_GLEAN_10000859|K04368;VN_GLEAN_10005952|K08042;VN_GLEAN_10006562|K04467…		.	0	.	0	http://www.kegg.jp/pathway/map04062+
Cytokine-cytokine receptor interaction	map04060	0	6	88	1497	VN_GLEAN_10002289|K04675;VN_GLEAN_10002431|K04361;VN_GLEAN_10001246|K13596;VN_GLEAN_10006879|K04671;VN_GLEAN_10006561|K05096;VN_GLEAN_10003244|K13578		.	0	.	0	http://www.kegg.jp/pathway/map04060+
Apoptosis	map04210	1	12	87	1491	VN_GLEAN_10004588|K04456;VN_GLEAN_10000594|K16061;VN_GLEAN_10000798|K16060;VN_GLEAN_10006959|K06268;VN_GLEAN_10003341|K02649;VN_GLEAN_10000803|K02311;VN_GLEAN_10000454|K16060;VN_GLEAN_10000637|K04727;VN_GLEAN_10002780|K04733;VN_GLEAN_10006562|K04467;VN_GLEAN_10004863|K02310;VN_GLEAN_10005883|K16061;VN_GLEAN_10004566|K02187	VN_GLEAN_10000798|K16060	.	0	VN_GLEAN_10000798|K16060	1	http://www.kegg.jp/pathway/map04210+K16060
HIF-1 signaling pathway	map04066	0	20	88	1483	VN_GLEAN_10005503|K04515;VN_GLEAN_10002248|K04371;VN_GLEAN_10001761|K02677;VN_GLEAN_10007057|K05466;VN_GLEAN_10007055|K05466;VN_GLEAN_10004588|K04456;VN_GLEAN_10002431|K04361;VN_GLEAN_10004598|K05465;VN_GLEAN_10004513|K14736;VN_GLEAN_10006042|K03870;VN_GLEAN_10000340|K08268;VN_GLEAN_10004413|K03259;VN_GLEAN_10006962|K09097;VN_GLEAN_10003341|K02649;VN_GLEAN_10007042|K04527;VN_GLEAN_10000859|K04368…		.	0	.	0	http://www.kegg.jp/pathway/map04066+
NF-kappa B signaling pathway	map04064	1	8	87	1495	VN_GLEAN_10003325|K10577;VN_GLEAN_10004004|K10577;VN_GLEAN_10000798|K16060;VN_GLEAN_10005532|K04403;VN_GLEAN_10000454|K16060;VN_GLEAN_10002780|K04733;VN_GLEAN_10006562|K04467;VN_GLEAN_10000007|K03175;VN_GLEAN_10004165|K01116	VN_GLEAN_10000798|K16060	.	0	VN_GLEAN_10000798|K16060	1	http://www.kegg.jp/pathway/map04064+K16060
Osteoclast differentiation	map04380	0	16	88	1487	VN_GLEAN_10002248|K04371;VN_GLEAN_10005188|K07364;VN_GLEAN_10004588|K04456;VN_GLEAN_10001736|K08601;VN_GLEAN_10001192|K04576;VN_GLEAN_10001277|K04441;VN_GLEAN_10004277|K04392;VN_GLEAN_10005532|K04403;VN_GLEAN_10006959|K06268;VN_GLEAN_10002748|K04364;VN_GLEAN_10003341|K02649;VN_GLEAN_10006677|K04433;VN_GLEAN_10000859|K04368;VN_GLEAN_10006562|K04467;VN_GLEAN_10000007|K03175;VN_GLEAN_10005253|K04440		.	0	.	0	http://www.kegg.jp/pathway/map04380+
2-Oxocarboxylic acid metabolism	map01210	1	9	87	1494	VN_GLEAN_10000366|K01681;VN_GLEAN_10002093|K01681;VN_GLEAN_10004017|K00825;VN_GLEAN_10002644|K00814;VN_GLEAN_10006906|K14455;VN_GLEAN_10001248|K00030;VN_GLEAN_10004381|K01647;VN_GLEAN_10002147|K00825;VN_GLEAN_10000809|K00030;VN_GLEAN_10001257|K14677	VN_GLEAN_10001257|K14677	VN_GLEAN_10001257|K14677	1	.	0	http://www.kegg.jp/pathway/map01210+K14677
Galactose metabolism	map00052	0	14	88	1489	VN_GLEAN_10001569|K00963;VN_GLEAN_10005385|K01187;VN_GLEAN_10006264|K12047;VN_GLEAN_10005985|K12047;VN_GLEAN_10005998|K01835;VN_GLEAN_10007243|K01203;VN_GLEAN_10000595|K12047;VN_GLEAN_10006598|K01784;VN_GLEAN_10002824|K15922;VN_GLEAN_10000502|K00849;VN_GLEAN_10005274|K00963;VN_GLEAN_10004965|K00011;VN_GLEAN_10004472|K15779;VN_GLEAN_10004569|K12316		.	0	.	0	http://www.kegg.jp/pathway/map00052+
Ascorbate and aldarate metabolism	map00053	1	10	87	1493	VN_GLEAN_10005643|K00699;VN_GLEAN_10003152|K00699;VN_GLEAN_10007433|K00699;VN_GLEAN_10002236|K00128;VN_GLEAN_10000579|K00699;VN_GLEAN_10003153|K00699;VN_GLEAN_10005699|K00128;VN_GLEAN_10005149|K00699;VN_GLEAN_10003420|K00469;VN_GLEAN_10006205|K00128;VN_GLEAN_10004976|K00149	VN_GLEAN_10006205|K00128	.	0	VN_GLEAN_10006205|K00128	1	http://www.kegg.jp/pathway/map00053+K00128
Fructose and mannose metabolism	map00051	2	15	86	1488	VN_GLEAN_10001095|K14634;VN_GLEAN_10001914|K01711;VN_GLEAN_10000312|K01805;VN_GLEAN_10005484|K01809;VN_GLEAN_10001556|K01805;VN_GLEAN_10002996|K01623;VN_GLEAN_10000782|K01803;VN_GLEAN_10006749|K01803;VN_GLEAN_10006748|K01803;VN_GLEAN_10006747|K01803;VN_GLEAN_10004060|K02377;VN_GLEAN_10001302|K05305;VN_GLEAN_10004965|K00011;VN_GLEAN_10003178|K01623;VN_GLEAN_10002317|K00846;VN_GLEAN_10002228|K01112…	VN_GLEAN_10000312|K01805;VN_GLEAN_10002996|K01623	VN_GLEAN_10000312|K01805;VN_GLEAN_10002996|K01623	2	.	0	http://www.kegg.jp/pathway/map00051+K01805+K01623
T cell receptor signaling pathway	map04660	0	20	88	1483	VN_GLEAN_10002809|K02089;VN_GLEAN_10006333|K04410;VN_GLEAN_10002248|K04371;VN_GLEAN_10005188|K07364;VN_GLEAN_10004588|K04456;VN_GLEAN_10001277|K04441;VN_GLEAN_10001000|K05736;VN_GLEAN_10007481|K12076;VN_GLEAN_10005615|K04707;VN_GLEAN_10002943|K03083;VN_GLEAN_10006959|K06268;VN_GLEAN_10003597|K05734;VN_GLEAN_10002748|K04364;VN_GLEAN_10003341|K02649;VN_GLEAN_10000859|K04368;VN_GLEAN_10001531|K05734…		.	0	.	0	http://www.kegg.jp/pathway/map04660+
B cell receptor signaling pathway	map04662	0	9	88	1494	VN_GLEAN_10002248|K04371;VN_GLEAN_10004588|K04456;VN_GLEAN_10004277|K04392;VN_GLEAN_10002943|K03083;VN_GLEAN_10006959|K06268;VN_GLEAN_10002748|K04364;VN_GLEAN_10003341|K02649;VN_GLEAN_10000859|K04368;VN_GLEAN_10006562|K04467		.	0	.	0	http://www.kegg.jp/pathway/map04662+
Type I diabetes mellitus	map04940	0	1	88	1502	VN_GLEAN_10005112|K01580		.	0	.	0	http://www.kegg.jp/pathway/map04940+
Tyrosine metabolism	map00350	0	4	88	1499	VN_GLEAN_10001536|K00129;VN_GLEAN_10003052|K01555;VN_GLEAN_10006906|K14455;VN_GLEAN_10000120|K01593		.	0	.	0	http://www.kegg.jp/pathway/map00350+
Amino sugar and nucleotide sugar metabolism	map00520	3	31	85	1472	VN_GLEAN_10001976|K01183;VN_GLEAN_10001975|K01183;VN_GLEAN_10006271|K12373;VN_GLEAN_10001914|K01711;VN_GLEAN_10001569|K00963;VN_GLEAN_10001998|K01183;VN_GLEAN_10005184|K12373;VN_GLEAN_10005484|K01809;VN_GLEAN_10005998|K01835;VN_GLEAN_10005592|K01183;VN_GLEAN_10003820|K01183;VN_GLEAN_10004590|K01097;VN_GLEAN_10004915|K04042;VN_GLEAN_10006598|K01784;VN_GLEAN_10006207|K01639;VN_GLEAN_10000758|K01183…	VN_GLEAN_10001976|K01183;VN_GLEAN_10001975|K01183;VN_GLEAN_10003661|K00326	.	0	VN_GLEAN_10001976|K01183;VN_GLEAN_10001975|K01183;VN_GLEAN_10003661|K00326	3	http://www.kegg.jp/pathway/map00520+K01183+K01183+K00326
TGF-beta signaling pathway	map04350	0	15	88	1488	VN_GLEAN_10003712|K04382;VN_GLEAN_10004131|K04662;VN_GLEAN_10001911|K04500;VN_GLEAN_10002248|K04371;VN_GLEAN_10006259|K04677;VN_GLEAN_10007087|K04681;VN_GLEAN_10002289|K04675;VN_GLEAN_10005948|K03094;VN_GLEAN_10005752|K04501;VN_GLEAN_10000339|K10162;VN_GLEAN_10001246|K13596;VN_GLEAN_10006879|K04671;VN_GLEAN_10004975|K04667;VN_GLEAN_10003244|K13578;VN_GLEAN_10004867|K03868		.	0	.	0	http://www.kegg.jp/pathway/map04350+
Biosynthesis of amino acids	map01230	3	27	85	1476	VN_GLEAN_10000366|K01681;VN_GLEAN_10006957|K01755;VN_GLEAN_10005659|K01754;VN_GLEAN_10002996|K01623;VN_GLEAN_10002093|K01681;VN_GLEAN_10000782|K01803;VN_GLEAN_10004017|K00825;VN_GLEAN_10006749|K01803;VN_GLEAN_10006748|K01803;VN_GLEAN_10006747|K01803;VN_GLEAN_10000910|K00831;VN_GLEAN_10007369|K01620;VN_GLEAN_10002644|K00814;VN_GLEAN_10006906|K14455;VN_GLEAN_10001248|K00030;VN_GLEAN_10000150|K00500…	VN_GLEAN_10002996|K01623;VN_GLEAN_10001257|K14677;VN_GLEAN_10002652|K01754	VN_GLEAN_10002996|K01623;VN_GLEAN_10001257|K14677	2	VN_GLEAN_10002652|K01754	1	http://www.kegg.jp/pathway/map01230+K01623+K14677+K01754
African trypanosomiasis	map05143	0	4	88	1499	VN_GLEAN_10001761|K02677;VN_GLEAN_10000928|K01392;VN_GLEAN_10000127|K05858;VN_GLEAN_10001047|K05858		.	0	.	0	http://www.kegg.jp/pathway/map05143+
Spliceosome	map03040	1	47	87	1456	VN_GLEAN_10006958|K12845;VN_GLEAN_10000522|K12852;VN_GLEAN_10002367|K11093;VN_GLEAN_10002032|K12863;VN_GLEAN_10001005|K12848;VN_GLEAN_10000243|K12891;VN_GLEAN_10007262|K12842;VN_GLEAN_10001559|K12826;VN_GLEAN_10001458|K12866;VN_GLEAN_10004022|K12827;VN_GLEAN_10006647|K12876;VN_GLEAN_10006719|K12844;VN_GLEAN_10001314|K12854;VN_GLEAN_10002232|K12843;VN_GLEAN_10004675|K12623;VN_GLEAN_10002696|K12877…	VN_GLEAN_10006958|K12845	.	0	VN_GLEAN_10006958|K12845	1	http://www.kegg.jp/pathway/map03040+K12845
Glycosphingolipid biosynthesis - ganglio series	map00604	0	9	88	1494	VN_GLEAN_10006271|K12373;VN_GLEAN_10005184|K12373;VN_GLEAN_10006283|K03372;VN_GLEAN_10005778|K12373;VN_GLEAN_10000617|K12373;VN_GLEAN_10001188|K00715;VN_GLEAN_10005267|K12373;VN_GLEAN_10005266|K12373;VN_GLEAN_10006600|K12373		.	0	.	0	http://www.kegg.jp/pathway/map00604+
Glycosphingolipid biosynthesis - globo and isoglobo series	map00603	0	9	88	1494	VN_GLEAN_10006271|K12373;VN_GLEAN_10005184|K12373;VN_GLEAN_10004594|K00719;VN_GLEAN_10006427|K01988;VN_GLEAN_10005778|K12373;VN_GLEAN_10000617|K12373;VN_GLEAN_10005267|K12373;VN_GLEAN_10005266|K12373;VN_GLEAN_10006600|K12373		.	0	.	0	http://www.kegg.jp/pathway/map00603+
Glycosphingolipid biosynthesis - lacto and neolacto series	map00601	0	12	88	1491	VN_GLEAN_10004595|K07969;VN_GLEAN_10000597|K00741;VN_GLEAN_10002060|K00741;VN_GLEAN_10006859|K07968;VN_GLEAN_10005013|K07968;VN_GLEAN_10007537|K07968;VN_GLEAN_10007536|K07968;VN_GLEAN_10003157|K07820;VN_GLEAN_10005115|K07968;VN_GLEAN_10006153|K00741;VN_GLEAN_10003399|K07968;VN_GLEAN_10005856|K00741		.	0	.	0	http://www.kegg.jp/pathway/map00601+
Sphingolipid metabolism	map00600	3	16	85	1487	VN_GLEAN_10000344|K04628;VN_GLEAN_10007202|K04710;VN_GLEAN_10004762|K12350;VN_GLEAN_10006017|K12353;VN_GLEAN_10006977|K12350;VN_GLEAN_10001268|K12350;VN_GLEAN_10002475|K00654;VN_GLEAN_10001116|K01134;VN_GLEAN_10001753|K01134;VN_GLEAN_10002576|K01441;VN_GLEAN_10000395|K01201;VN_GLEAN_10003605|K17108;VN_GLEAN_10000298|K01634;VN_GLEAN_10001180|K12351;VN_GLEAN_10002840|K01634;VN_GLEAN_10007196|K04710…	VN_GLEAN_10001116|K01134;VN_GLEAN_10001753|K01134;VN_GLEAN_10001660|K01019	VN_GLEAN_10001116|K01134;VN_GLEAN_10001660|K01019	2	VN_GLEAN_10001753|K01134	1	http://www.kegg.jp/pathway/map00600+K01134+K01134+K01019
Homologous recombination	map03440	2	9	86	1494	VN_GLEAN_10001573|K03165;VN_GLEAN_10002378|K10866;VN_GLEAN_10004101|K03165;VN_GLEAN_10003006|K03111;VN_GLEAN_10004212|K02328;VN_GLEAN_10006953|K10877;VN_GLEAN_10005116|K04482;VN_GLEAN_10001988|K10873;VN_GLEAN_10001125|K10870;VN_GLEAN_10004304|K10865;VN_GLEAN_10003819|K02327	VN_GLEAN_10002378|K10866;VN_GLEAN_10005116|K04482	.	0	VN_GLEAN_10002378|K10866;VN_GLEAN_10005116|K04482	2	http://www.kegg.jp/pathway/map03440+K10866+K04482
Prion diseases	map05020	0	6	88	1497	VN_GLEAN_10002248|K04371;VN_GLEAN_10000506|K09203;VN_GLEAN_10000859|K04368;VN_GLEAN_10003202|K09553;VN_GLEAN_10006156|K09203;VN_GLEAN_10005158|K09553		.	0	.	0	http://www.kegg.jp/pathway/map05020+
SNARE interactions in vesicular transport	map04130	0	10	88	1493	VN_GLEAN_10001021|K08513;VN_GLEAN_10006011|K08517;VN_GLEAN_10002266|K08504;VN_GLEAN_10004509|K08493;VN_GLEAN_10006662|K08498;VN_GLEAN_10006663|K08498;VN_GLEAN_10001141|K08489;VN_GLEAN_10007472|K08490;VN_GLEAN_10001220|K08515;VN_GLEAN_10006682|K08492		.	0	.	0	http://www.kegg.jp/pathway/map04130+
ECM-receptor interaction	map04512	1	14	87	1489	VN_GLEAN_10003707|K06255;VN_GLEAN_10003033|K06249;VN_GLEAN_10003034|K06249;VN_GLEAN_10000059|K03900;VN_GLEAN_10004057|K05719;VN_GLEAN_10005364|K06240;VN_GLEAN_10002468|K06254;VN_GLEAN_10002442|K06237;VN_GLEAN_10007350|K04659;VN_GLEAN_10004977|K06476;VN_GLEAN_10003360|K05719;VN_GLEAN_10000608|K06249;VN_GLEAN_10003646|K03900;VN_GLEAN_10002792|K05637;VN_GLEAN_10002793|K05637	VN_GLEAN_10007350|K04659	VN_GLEAN_10007350|K04659	1	.	0	http://www.kegg.jp/pathway/map04512+K04659
Focal adhesion	map04510	2	41	86	1462	VN_GLEAN_10006333|K04410;VN_GLEAN_10002248|K04371;VN_GLEAN_10003033|K06249;VN_GLEAN_10003034|K06249;VN_GLEAN_10001761|K02677;VN_GLEAN_10000059|K03900;VN_GLEAN_10004057|K05719;VN_GLEAN_10006499|K06271;VN_GLEAN_10005364|K06240;VN_GLEAN_10004588|K04456;VN_GLEAN_10002431|K04361;VN_GLEAN_10003565|K06269;VN_GLEAN_10000260|K06269;VN_GLEAN_10001000|K05736;VN_GLEAN_10000798|K16060;VN_GLEAN_10002442|K06237…	VN_GLEAN_10000798|K16060;VN_GLEAN_10007350|K04659	VN_GLEAN_10007350|K04659	1	VN_GLEAN_10000798|K16060	1	http://www.kegg.jp/pathway/map04510+K16060+K04659
Small cell lung cancer	map05222	1	18	87	1485	VN_GLEAN_10001892|K03875;VN_GLEAN_10002809|K02089;VN_GLEAN_10004057|K05719;VN_GLEAN_10005364|K06240;VN_GLEAN_10004588|K04456;VN_GLEAN_10000594|K16061;VN_GLEAN_10000798|K16060;VN_GLEAN_10002442|K06237;VN_GLEAN_10003199|K02219;VN_GLEAN_10004977|K06476;VN_GLEAN_10003341|K02649;VN_GLEAN_10000454|K16060;VN_GLEAN_10003360|K05719;VN_GLEAN_10006562|K04467;VN_GLEAN_10000007|K03175;VN_GLEAN_10002792|K05637…	VN_GLEAN_10000798|K16060	.	0	VN_GLEAN_10000798|K16060	1	http://www.kegg.jp/pathway/map05222+K16060
Non-small cell lung cancer	map05223	0	13	88	1490	VN_GLEAN_10002809|K02089;VN_GLEAN_10002248|K04371;VN_GLEAN_10001761|K02677;VN_GLEAN_10004588|K04456;VN_GLEAN_10002431|K04361;VN_GLEAN_10004657|K04365;VN_GLEAN_10000129|K09408;VN_GLEAN_10002748|K04364;VN_GLEAN_10003341|K02649;VN_GLEAN_10000859|K04368;VN_GLEAN_10004165|K01116;VN_GLEAN_10001331|K04411;VN_GLEAN_10000034|K02089		.	0	.	0	http://www.kegg.jp/pathway/map05223+
Chronic myeloid leukemia	map05220	0	14	88	1489	VN_GLEAN_10005885|K11224;VN_GLEAN_10002809|K02089;VN_GLEAN_10002248|K04371;VN_GLEAN_10005957|K07293;VN_GLEAN_10004588|K04456;VN_GLEAN_10005752|K04501;VN_GLEAN_10004657|K04365;VN_GLEAN_10005615|K04707;VN_GLEAN_10002748|K04364;VN_GLEAN_10003341|K02649;VN_GLEAN_10000859|K04368;VN_GLEAN_10002977|K04496;VN_GLEAN_10006562|K04467;VN_GLEAN_10000034|K02089		.	0	.	0	http://www.kegg.jp/pathway/map05220+
Acute myeloid leukemia	map05221	0	8	88	1495	VN_GLEAN_10005885|K11224;VN_GLEAN_10002248|K04371;VN_GLEAN_10004588|K04456;VN_GLEAN_10004657|K04365;VN_GLEAN_10002748|K04364;VN_GLEAN_10003341|K02649;VN_GLEAN_10000859|K04368;VN_GLEAN_10006562|K04467		.	0	.	0	http://www.kegg.jp/pathway/map05221+
Complement and coagulation cascades	map04610	0	8	88	1495	VN_GLEAN_10003522|K01343;VN_GLEAN_10000059|K03900;VN_GLEAN_10003933|K03910;VN_GLEAN_10005745|K03902;VN_GLEAN_10000431|K01324;VN_GLEAN_10002728|K01328;VN_GLEAN_10003930|K03910;VN_GLEAN_10003646|K03900		.	0	.	0	http://www.kegg.jp/pathway/map04610+
Antigen processing and presentation	map04612	0	8	88	1495	VN_GLEAN_10000958|K08057;VN_GLEAN_10000924|K06698;VN_GLEAN_10000655|K04079;VN_GLEAN_10000654|K04079;VN_GLEAN_10005015|K08054;VN_GLEAN_10000267|K08065;VN_GLEAN_10001175|K08056;VN_GLEAN_10001457|K01363		.	0	.	0	http://www.kegg.jp/pathway/map04612+
Bacterial invasion of epithelial cells	map05100	0	16	88	1487	VN_GLEAN_10004057|K05719;VN_GLEAN_10006012|K05755;VN_GLEAN_10006515|K16942;VN_GLEAN_10000926|K07863;VN_GLEAN_10000266|K05757;VN_GLEAN_10004277|K04392;VN_GLEAN_10005615|K04707;VN_GLEAN_10000420|K13736;VN_GLEAN_10003341|K02649;VN_GLEAN_10002513|K02105;VN_GLEAN_10000851|K05700;VN_GLEAN_10001103|K05758;VN_GLEAN_10003360|K05719;VN_GLEAN_10000130|K01528;VN_GLEAN_10005373|K04646;VN_GLEAN_10002882|K05726		.	0	.	0	http://www.kegg.jp/pathway/map05100+
Taurine and hypotaurine metabolism	map00430	1	2	87	1501	VN_GLEAN_10000092|K10712;VN_GLEAN_10004916|K01594;VN_GLEAN_10005112|K01580	VN_GLEAN_10004916|K01594	VN_GLEAN_10004916|K01594	1	.	0	http://www.kegg.jp/pathway/map00430+K01594
Primary bile acid biosynthesis	map00120	0	4	88	1499	VN_GLEAN_10001359|K08764;VN_GLEAN_10003348|K01796;VN_GLEAN_10001848|K08764;VN_GLEAN_10004933|K12405		.	0	.	0	http://www.kegg.jp/pathway/map00120+
DNA replication	map03030	0	18	88	1485	VN_GLEAN_10003006|K03111;VN_GLEAN_10003137|K02210;VN_GLEAN_10004212|K02328;VN_GLEAN_10006210|K02684;VN_GLEAN_10007193|K02326;VN_GLEAN_10005559|K10756;VN_GLEAN_10005477|K04802;VN_GLEAN_10004659|K02212;VN_GLEAN_10006382|K02320;VN_GLEAN_10002556|K10754;VN_GLEAN_10002384|K10755;VN_GLEAN_10005176|K02685;VN_GLEAN_10002961|K10756;VN_GLEAN_10006856|K03506;VN_GLEAN_10000633|K10747;VN_GLEAN_10000901|K04799…		.	0	.	0	http://www.kegg.jp/pathway/map03030+
Dorso-ventral axis formation	map04320	1	13	87	1490	VN_GLEAN_10007007|K02678;VN_GLEAN_10002248|K04371;VN_GLEAN_10003826|K02602;VN_GLEAN_10002431|K04361;VN_GLEAN_10003198|K02602;VN_GLEAN_10002073|K02599;VN_GLEAN_10002748|K04364;VN_GLEAN_10000827|K02359;VN_GLEAN_10000859|K04368;VN_GLEAN_10006554|K02156;VN_GLEAN_10004855|K03211;VN_GLEAN_10002660|K02174;VN_GLEAN_10002667|K03102;VN_GLEAN_10004880|K02175	VN_GLEAN_10004855|K03211	VN_GLEAN_10004855|K03211	1	.	0	http://www.kegg.jp/pathway/map04320+K03211
PPAR signaling pathway	map03320	1	16	87	1487	VN_GLEAN_10006480|K15013;VN_GLEAN_10005983|K08770;VN_GLEAN_10005380|K01596;VN_GLEAN_10003513|K08766;VN_GLEAN_10000963|K00232;VN_GLEAN_10002833|K00232;VN_GLEAN_10004266|K00507;VN_GLEAN_10006000|K08745;VN_GLEAN_10001359|K08764;VN_GLEAN_10005335|K00864;VN_GLEAN_10000853|K01897;VN_GLEAN_10001848|K08764;VN_GLEAN_10006269|K08745;VN_GLEAN_10001039|K00232;VN_GLEAN_10004858|K08765;VN_GLEAN_10005379|K01596…	VN_GLEAN_10000853|K01897	.	0	VN_GLEAN_10000853|K01897	1	http://www.kegg.jp/pathway/map03320+K01897
Lipoic acid metabolism	map00785	0	1	88	1502	VN_GLEAN_10004998|K10105		.	0	.	0	http://www.kegg.jp/pathway/map00785+
Caffeine metabolism	map00232	0	4	88	1499	VN_GLEAN_10006312|K00106;VN_GLEAN_10001405|K00106;VN_GLEAN_10000358|K00106;VN_GLEAN_10004896|K00365		.	0	.	0	http://www.kegg.jp/pathway/map00232+
Primary immunodeficiency	map05340	0	2	88	1501	VN_GLEAN_10005746|K03648;VN_GLEAN_10003298|K01488		.	0	.	0	http://www.kegg.jp/pathway/map05340+
Purine metabolism	map00230	0	63	88	1440	VN_GLEAN_10000715|K12323;VN_GLEAN_10004287|K01952;VN_GLEAN_10006312|K00106;VN_GLEAN_10000931|K03014;VN_GLEAN_10001405|K00106;VN_GLEAN_10001705|K03002;VN_GLEAN_10005217|K01939;VN_GLEAN_10005998|K01835;VN_GLEAN_10004367|K13761;VN_GLEAN_10004102|K00760;VN_GLEAN_10006458|K12323;VN_GLEAN_10002299|K03016;VN_GLEAN_10002298|K02999;VN_GLEAN_10004744|K00759;VN_GLEAN_10004204|K10808;VN_GLEAN_10004212|K02328…		.	0	.	0	http://www.kegg.jp/pathway/map00230+
Pentose and glucuronate interconversions	map00040	2	14	86	1489	VN_GLEAN_10005643|K00699;VN_GLEAN_10000312|K01805;VN_GLEAN_10001569|K00963;VN_GLEAN_10003152|K00699;VN_GLEAN_10001556|K01805;VN_GLEAN_10007433|K00699;VN_GLEAN_10002236|K00128;VN_GLEAN_10000579|K00699;VN_GLEAN_10000745|K01195;VN_GLEAN_10003153|K00699;VN_GLEAN_10002162|K00854;VN_GLEAN_10005274|K00963;VN_GLEAN_10004965|K00011;VN_GLEAN_10005699|K00128;VN_GLEAN_10005149|K00699;VN_GLEAN_10006205|K00128	VN_GLEAN_10000312|K01805;VN_GLEAN_10006205|K00128	VN_GLEAN_10000312|K01805	1	VN_GLEAN_10006205|K00128	1	http://www.kegg.jp/pathway/map00040+K01805+K00128
Ether lipid metabolism	map00565	0	13	88	1490	VN_GLEAN_10006732|K13510;VN_GLEAN_10007020|K01047;VN_GLEAN_10006188|K01115;VN_GLEAN_10001237|K08743;VN_GLEAN_10006952|K01115;VN_GLEAN_10000565|K01047;VN_GLEAN_10000731|K01047;VN_GLEAN_10004650|K01062;VN_GLEAN_10001011|K16794;VN_GLEAN_10006951|K01115;VN_GLEAN_10005133|K16343;VN_GLEAN_10001815|K16343;VN_GLEAN_10003403|K01122		.	0	.	0	http://www.kegg.jp/pathway/map00565+
Glycosaminoglycan biosynthesis - heparan sulfate / heparin	map00534	0	9	88	1494	VN_GLEAN_10001505|K00734;VN_GLEAN_10003924|K02513;VN_GLEAN_10003925|K02513;VN_GLEAN_10005241|K02577;VN_GLEAN_10005243|K01793;VN_GLEAN_10007425|K08103;VN_GLEAN_10004628|K00733;VN_GLEAN_10001411|K08104;VN_GLEAN_10001864|K02513		.	0	.	0	http://www.kegg.jp/pathway/map00534+
p53 signaling pathway	map04115	0	12	88	1491	VN_GLEAN_10001729|K04506;VN_GLEAN_10002809|K02089;VN_GLEAN_10000568|K10146;VN_GLEAN_10004204|K10808;VN_GLEAN_10002687|K10143;VN_GLEAN_10004231|K10142;VN_GLEAN_10006432|K06640;VN_GLEAN_10006778|K10147;VN_GLEAN_10002493|K05868;VN_GLEAN_10005974|K10141;VN_GLEAN_10000034|K02089;VN_GLEAN_10004566|K02187		.	0	.	0	http://www.kegg.jp/pathway/map04115+
Oocyte meiosis	map04114	1	30	87	1473	VN_GLEAN_10003712|K04382;VN_GLEAN_10001094|K02183;VN_GLEAN_10005503|K04515;VN_GLEAN_10001385|K08836;VN_GLEAN_10002248|K04371;VN_GLEAN_10003826|K02602;VN_GLEAN_10003824|K03358;VN_GLEAN_10005948|K03094;VN_GLEAN_10006568|K03351;VN_GLEAN_10001527|K03348;VN_GLEAN_10003565|K06269;VN_GLEAN_10000260|K06269;VN_GLEAN_10004940|K16197;VN_GLEAN_10007282|K02178;VN_GLEAN_10003198|K02602;VN_GLEAN_10000567|K06636…	VN_GLEAN_10006601|K11481	.	0	VN_GLEAN_10006601|K11481	1	http://www.kegg.jp/pathway/map04114+K11481
Glycosaminoglycan degradation	map00531	1	14	87	1489	VN_GLEAN_10006271|K12373;VN_GLEAN_10003831|K01132;VN_GLEAN_10000379|K01136;VN_GLEAN_10005184|K12373;VN_GLEAN_10002628|K01565;VN_GLEAN_10004776|K07964;VN_GLEAN_10002343|K10532;VN_GLEAN_10000745|K01195;VN_GLEAN_10002571|K01135;VN_GLEAN_10005778|K12373;VN_GLEAN_10000617|K12373;VN_GLEAN_10005267|K12373;VN_GLEAN_10005266|K12373;VN_GLEAN_10006600|K12373;VN_GLEAN_10006770|K01135	VN_GLEAN_10006770|K01135	.	0	VN_GLEAN_10006770|K01135	1	http://www.kegg.jp/pathway/map00531+K01135
Glycosaminoglycan biosynthesis - keratan sulfate	map00533	0	14	88	1489	VN_GLEAN_10003835|K00717;VN_GLEAN_10003015|K00717;VN_GLEAN_10004595|K07969;VN_GLEAN_10000597|K00741;VN_GLEAN_10002060|K00741;VN_GLEAN_10006859|K07968;VN_GLEAN_10005013|K07968;VN_GLEAN_10007537|K07968;VN_GLEAN_10007536|K07968;VN_GLEAN_10005115|K07968;VN_GLEAN_10006153|K00741;VN_GLEAN_10007131|K00717;VN_GLEAN_10003399|K07968;VN_GLEAN_10005856|K00741		.	0	.	0	http://www.kegg.jp/pathway/map00533+
Glycosaminoglycan biosynthesis - chondroitin sulfate / dermatan sulfate	map00532	0	17	88	1486	VN_GLEAN_10001505|K00734;VN_GLEAN_10000884|K00747;VN_GLEAN_10000885|K00747;VN_GLEAN_10001550|K08105;VN_GLEAN_10004576|K01017;VN_GLEAN_10005356|K01017;VN_GLEAN_10000573|K01017;VN_GLEAN_10002020|K01020;VN_GLEAN_10005053|K13499;VN_GLEAN_10006691|K01020;VN_GLEAN_10004628|K00733;VN_GLEAN_10002387|K04742;VN_GLEAN_10001456|K01017;VN_GLEAN_10001709|K03193;VN_GLEAN_10000465|K01017;VN_GLEAN_10005858|K08105…		.	0	.	0	http://www.kegg.jp/pathway/map00532+
Glyoxylate and dicarboxylate metabolism	map00630	1	10	87	1493	VN_GLEAN_10005574|K00025;VN_GLEAN_10000366|K01681;VN_GLEAN_10002093|K01681;VN_GLEAN_10004542|K12972;VN_GLEAN_10000511|K05606;VN_GLEAN_10004381|K01647;VN_GLEAN_10001301|K00049;VN_GLEAN_10006618|K01966;VN_GLEAN_10006144|K03781;VN_GLEAN_10001240|K12972;VN_GLEAN_10004797|K07130	VN_GLEAN_10001240|K12972	VN_GLEAN_10001240|K12972	1	.	0	http://www.kegg.jp/pathway/map00630+K12972
Neurotrophin signaling pathway	map04722	0	23	88	1480	VN_GLEAN_10001094|K02183;VN_GLEAN_10005503|K04515;VN_GLEAN_10002248|K04371;VN_GLEAN_10005957|K07293;VN_GLEAN_10004588|K04456;VN_GLEAN_10001277|K04441;VN_GLEAN_10004277|K04392;VN_GLEAN_10002844|K04374;VN_GLEAN_10006960|K04445;VN_GLEAN_10004657|K04365;VN_GLEAN_10002943|K03083;VN_GLEAN_10003993|K07836;VN_GLEAN_10000129|K09408;VN_GLEAN_10002748|K04364;VN_GLEAN_10003341|K02649;VN_GLEAN_10001227|K04443…		.	0	.	0	http://www.kegg.jp/pathway/map04722+
Proteasome	map03050	0	16	88	1487	VN_GLEAN_10004359|K03036;VN_GLEAN_10000924|K06698;VN_GLEAN_10002059|K03035;VN_GLEAN_10005552|K02738;VN_GLEAN_10000562|K03032;VN_GLEAN_10000512|K03037;VN_GLEAN_10003447|K02730;VN_GLEAN_10001172|K02729;VN_GLEAN_10005705|K02728;VN_GLEAN_10006610|K02739;VN_GLEAN_10005676|K02726;VN_GLEAN_10002508|K03033;VN_GLEAN_10006592|K02725;VN_GLEAN_10004607|K02734;VN_GLEAN_10005324|K02727;VN_GLEAN_10000102|K03038		.	0	.	0	http://www.kegg.jp/pathway/map03050+
Regulation of actin cytoskeleton	map04810	1	37	87	1466	VN_GLEAN_10004723|K00921;VN_GLEAN_10003836|K04131;VN_GLEAN_10006333|K04410;VN_GLEAN_10005597|K05750;VN_GLEAN_10002248|K04371;VN_GLEAN_10005956|K05759;VN_GLEAN_10007270|K07830;VN_GLEAN_10004057|K05719;VN_GLEAN_10006012|K05755;VN_GLEAN_10005631|K13710;VN_GLEAN_10006930|K16848;VN_GLEAN_10002089|K05766;VN_GLEAN_10002431|K04361;VN_GLEAN_10003565|K06269;VN_GLEAN_10000266|K05757;VN_GLEAN_10000260|K06269…	VN_GLEAN_10002573|K05759	VN_GLEAN_10002573|K05759	1	.	0	http://www.kegg.jp/pathway/map04810+K05759
Sulfur metabolism	map00920	2	9	86	1494	VN_GLEAN_10003708|K01014;VN_GLEAN_10006014|K01014;VN_GLEAN_10004576|K01017;VN_GLEAN_10005356|K01017;VN_GLEAN_10000573|K01017;VN_GLEAN_10002387|K04742;VN_GLEAN_10001617|K01014;VN_GLEAN_10004468|K17218;VN_GLEAN_10001456|K01017;VN_GLEAN_10004016|K15759;VN_GLEAN_10000465|K01017	VN_GLEAN_10006014|K01014;VN_GLEAN_10001617|K01014	.	0	VN_GLEAN_10006014|K01014;VN_GLEAN_10001617|K01014	2	http://www.kegg.jp/pathway/map00920+K01014+K01014
Glutamatergic synapse	map04724	2	27	86	1476	VN_GLEAN_10007013|K05204;VN_GLEAN_10001045|K05199;VN_GLEAN_10000647|K12302;VN_GLEAN_10002248|K04371;VN_GLEAN_10006188|K01115;VN_GLEAN_10001761|K02677;VN_GLEAN_10007439|K05213;VN_GLEAN_10007431|K05208;VN_GLEAN_10002477|K05205;VN_GLEAN_10006952|K01115;VN_GLEAN_10002260|K15010;VN_GLEAN_10006424|K04608;VN_GLEAN_10006425|K04605;VN_GLEAN_10004013|K05201;VN_GLEAN_10006655|K04958;VN_GLEAN_10004700|K05612…	VN_GLEAN_10002260|K15010;VN_GLEAN_10006695|K04850	VN_GLEAN_10002260|K15010;VN_GLEAN_10006695|K04850	2	.	0	http://www.kegg.jp/pathway/map04724+K15010+K04850
Cholinergic synapse	map04725	1	18	87	1485	VN_GLEAN_10003836|K04131;VN_GLEAN_10000777|K05005;VN_GLEAN_10004079|K14387;VN_GLEAN_10005503|K04515;VN_GLEAN_10002248|K04371;VN_GLEAN_10001761|K02677;VN_GLEAN_10004588|K04456;VN_GLEAN_10006655|K04958;VN_GLEAN_10002844|K04374;VN_GLEAN_10005526|K08042;VN_GLEAN_10006695|K04850;VN_GLEAN_10000127|K05858;VN_GLEAN_10003341|K02649;VN_GLEAN_10000859|K04368;VN_GLEAN_10007029|K14387;VN_GLEAN_10005952|K08042…	VN_GLEAN_10006695|K04850	VN_GLEAN_10006695|K04850	1	.	0	http://www.kegg.jp/pathway/map04725+K04850
Serotonergic synapse	map04726	2	17	86	1486	VN_GLEAN_10007014|K05037;VN_GLEAN_10002248|K04371;VN_GLEAN_10001761|K02677;VN_GLEAN_10001526|K04153;VN_GLEAN_10007455|K04153;VN_GLEAN_10004220|K04157;VN_GLEAN_10001923|K04892;VN_GLEAN_10006655|K04958;VN_GLEAN_10001241|K08021;VN_GLEAN_10002041|K08155;VN_GLEAN_10004657|K04365;VN_GLEAN_10005963|K05037;VN_GLEAN_10006695|K04850;VN_GLEAN_10000127|K05858;VN_GLEAN_10000120|K01593;VN_GLEAN_10000859|K04368…	VN_GLEAN_10001923|K04892;VN_GLEAN_10006695|K04850	VN_GLEAN_10001923|K04892;VN_GLEAN_10006695|K04850	2	.	0	http://www.kegg.jp/pathway/map04726+K04892+K04850
GABAergic synapse	map04727	2	11	86	1492	VN_GLEAN_10002415|K05175;VN_GLEAN_10005505|K06027;VN_GLEAN_10005504|K06027;VN_GLEAN_10001761|K02677;VN_GLEAN_10000723|K08341;VN_GLEAN_10002346|K05185;VN_GLEAN_10002688|K15376;VN_GLEAN_10005526|K08042;VN_GLEAN_10006695|K04850;VN_GLEAN_10007489|K05034;VN_GLEAN_10005112|K01580;VN_GLEAN_10005952|K08042;VN_GLEAN_10002450|K05181	VN_GLEAN_10006695|K04850;VN_GLEAN_10007489|K05034	VN_GLEAN_10006695|K04850;VN_GLEAN_10007489|K05034	2	.	0	http://www.kegg.jp/pathway/map04727+K04850+K05034
Nicotine addiction	map05033	0	9	88	1494	VN_GLEAN_10002415|K05175;VN_GLEAN_10001045|K05199;VN_GLEAN_10000647|K12302;VN_GLEAN_10002346|K05185;VN_GLEAN_10007439|K05213;VN_GLEAN_10007431|K05208;VN_GLEAN_10005476|K05208;VN_GLEAN_10003241|K12302;VN_GLEAN_10002450|K05181		.	0	.	0	http://www.kegg.jp/pathway/map05033+
Morphine addiction	map05032	0	7	88	1496	VN_GLEAN_10002415|K05175;VN_GLEAN_10001761|K02677;VN_GLEAN_10002346|K05185;VN_GLEAN_10005526|K08042;VN_GLEAN_10005952|K08042;VN_GLEAN_10002450|K05181;VN_GLEAN_10001046|K13298		.	0	.	0	http://www.kegg.jp/pathway/map05032+
Amphetamine addiction	map05031	1	14	87	1489	VN_GLEAN_10001094|K02183;VN_GLEAN_10001045|K05199;VN_GLEAN_10005503|K04515;VN_GLEAN_10001761|K02677;VN_GLEAN_10003565|K06269;VN_GLEAN_10000260|K06269;VN_GLEAN_10007439|K05213;VN_GLEAN_10007431|K05208;VN_GLEAN_10005650|K11411;VN_GLEAN_10002844|K04374;VN_GLEAN_10002041|K08155;VN_GLEAN_10005476|K05208;VN_GLEAN_10006959|K06268;VN_GLEAN_10006695|K04850;VN_GLEAN_10000120|K01593	VN_GLEAN_10006695|K04850	VN_GLEAN_10006695|K04850	1	.	0	http://www.kegg.jp/pathway/map05031+K04850
Retrograde endocannabinoid signaling	map04723	1	18	87	1485	VN_GLEAN_10002415|K05175;VN_GLEAN_10001045|K05199;VN_GLEAN_10000647|K12302;VN_GLEAN_10002248|K04371;VN_GLEAN_10001761|K02677;VN_GLEAN_10002346|K05185;VN_GLEAN_10001277|K04441;VN_GLEAN_10004224|K01054;VN_GLEAN_10006894|K13806;VN_GLEAN_10006655|K04958;VN_GLEAN_10005526|K08042;VN_GLEAN_10001766|K15291;VN_GLEAN_10006695|K04850;VN_GLEAN_10000127|K05858;VN_GLEAN_10003241|K12302;VN_GLEAN_10005952|K08042…	VN_GLEAN_10006695|K04850	VN_GLEAN_10006695|K04850	1	.	0	http://www.kegg.jp/pathway/map04723+K04850
Cell adhesion molecules (CAMs)	map04514	0	15	88	1488	VN_GLEAN_10000378|K07378;VN_GLEAN_10006987|K07378;VN_GLEAN_10004782|K05695;VN_GLEAN_10004057|K05719;VN_GLEAN_10004110|K07378;VN_GLEAN_10002292|K07378;VN_GLEAN_10007424|K06757;VN_GLEAN_10003974|K16351;VN_GLEAN_10002502|K07378;VN_GLEAN_10003360|K05719;VN_GLEAN_10005197|K07378;VN_GLEAN_10006681|K07377;VN_GLEAN_10005935|K16336;VN_GLEAN_10000980|K07378;VN_GLEAN_10007413|K07378		.	0	.	0	http://www.kegg.jp/pathway/map04514+
Dopaminergic synapse	map04728	2	23	86	1480	VN_GLEAN_10003712|K04382;VN_GLEAN_10001094|K02183;VN_GLEAN_10001045|K05199;VN_GLEAN_10005503|K04515;VN_GLEAN_10001761|K02677;VN_GLEAN_10004588|K04456;VN_GLEAN_10001082|K10396;VN_GLEAN_10003565|K06269;VN_GLEAN_10000260|K06269;VN_GLEAN_10001277|K04441;VN_GLEAN_10006655|K04958;VN_GLEAN_10000513|K02296;VN_GLEAN_10002844|K04374;VN_GLEAN_10002041|K08155;VN_GLEAN_10004265|K02296;VN_GLEAN_10002943|K03083…	VN_GLEAN_10006695|K04850;VN_GLEAN_10007279|K11583	VN_GLEAN_10006695|K04850	1	VN_GLEAN_10007279|K11583	1	http://www.kegg.jp/pathway/map04728+K04850+K11583
Adherens junction	map04520	0	18	88	1485	VN_GLEAN_10001911|K04500;VN_GLEAN_10002248|K04371;VN_GLEAN_10004782|K05695;VN_GLEAN_10001739|K06084;VN_GLEAN_10006930|K16848;VN_GLEAN_10002431|K04361;VN_GLEAN_10005752|K04501;VN_GLEAN_10003503|K05706;VN_GLEAN_10004277|K04392;VN_GLEAN_10001176|K04237;VN_GLEAN_10002513|K02105;VN_GLEAN_10007042|K04527;VN_GLEAN_10000851|K05700;VN_GLEAN_10000523|K05702;VN_GLEAN_10005788|K05706;VN_GLEAN_10005787|K05706…		.	0	.	0	http://www.kegg.jp/pathway/map04520+
Thyroid hormone synthesis	map04918	0	14	88	1489	VN_GLEAN_10005186|K06233;VN_GLEAN_10001761|K02677;VN_GLEAN_10003553|K17231;VN_GLEAN_10005015|K08054;VN_GLEAN_10006655|K04958;VN_GLEAN_10002844|K04374;VN_GLEAN_10004417|K01540;VN_GLEAN_10005526|K08042;VN_GLEAN_10003455|K01539;VN_GLEAN_10000127|K05858;VN_GLEAN_10005952|K08042;VN_GLEAN_10005831|K09487;VN_GLEAN_10001047|K05858;VN_GLEAN_10004792|K06233		.	0	.	0	http://www.kegg.jp/pathway/map04918+
Pentose phosphate pathway	map00030	1	10	87	1493	VN_GLEAN_10005998|K01835;VN_GLEAN_10002996|K01623;VN_GLEAN_10002732|K01057;VN_GLEAN_10002550|K00852;VN_GLEAN_10002551|K00852;VN_GLEAN_10004865|K00948;VN_GLEAN_10002242|K00615;VN_GLEAN_10003178|K01623;VN_GLEAN_10005776|K00616;VN_GLEAN_10004472|K15779;VN_GLEAN_10000415|K01810	VN_GLEAN_10002996|K01623	VN_GLEAN_10002996|K01623	1	.	0	http://www.kegg.jp/pathway/map00030+K01623
Legionellosis	map05134	0	6	88	1497	VN_GLEAN_10006909|K09414;VN_GLEAN_10006183|K01370;VN_GLEAN_10006011|K08517;VN_GLEAN_10000221|K07953;VN_GLEAN_10000694|K13525;VN_GLEAN_10004566|K02187		.	0	.	0	http://www.kegg.jp/pathway/map05134+
Salmonella infection	map05132	2	12	86	1491	VN_GLEAN_10002248|K04371;VN_GLEAN_10006183|K01370;VN_GLEAN_10005956|K05759;VN_GLEAN_10006012|K05755;VN_GLEAN_10000926|K07863;VN_GLEAN_10000266|K05757;VN_GLEAN_10001277|K04441;VN_GLEAN_10004277|K04392;VN_GLEAN_10002573|K05759;VN_GLEAN_10000457|K06071;VN_GLEAN_10001103|K05758;VN_GLEAN_10002664|K10413;VN_GLEAN_10007230|K10407;VN_GLEAN_10005253|K04440	VN_GLEAN_10002573|K05759;VN_GLEAN_10000457|K06071	VN_GLEAN_10002573|K05759;VN_GLEAN_10000457|K06071	2	.	0	http://www.kegg.jp/pathway/map05132+K05759+K06071
Pertussis	map05133	0	10	88	1493	VN_GLEAN_10001094|K02183;VN_GLEAN_10002248|K04371;VN_GLEAN_10006183|K01370;VN_GLEAN_10004057|K05719;VN_GLEAN_10001277|K04441;VN_GLEAN_10003360|K05719;VN_GLEAN_10002780|K04733;VN_GLEAN_10000007|K03175;VN_GLEAN_10005253|K04440;VN_GLEAN_10004566|K02187		.	0	.	0	http://www.kegg.jp/pathway/map05133+
Notch signaling pathway	map04330	0	7	88	1496	VN_GLEAN_10003538|K06062;VN_GLEAN_10004928|K06058;VN_GLEAN_10002230|K06051;VN_GLEAN_10002073|K02599;VN_GLEAN_10002673|K06172;VN_GLEAN_10002977|K04496;VN_GLEAN_10005702|K06057		.	0	.	0	http://www.kegg.jp/pathway/map04330+
Biotin metabolism	map00780	0	3	88	1500	VN_GLEAN_10001267|K09458;VN_GLEAN_10007148|K01942;VN_GLEAN_10006386|K00059		.	0	.	0	http://www.kegg.jp/pathway/map00780+
alpha-Linolenic acid metabolism	map00592	0	8	88	1495	VN_GLEAN_10007020|K01047;VN_GLEAN_10000963|K00232;VN_GLEAN_10000565|K01047;VN_GLEAN_10002833|K00232;VN_GLEAN_10000731|K01047;VN_GLEAN_10001039|K00232;VN_GLEAN_10005133|K16343;VN_GLEAN_10001815|K16343		.	0	.	0	http://www.kegg.jp/pathway/map00592+
Sulfur relay system	map04122	0	3	88	1500	VN_GLEAN_10003899|K00566;VN_GLEAN_10001454|K14168;VN_GLEAN_10000996|K03639		.	0	.	0	http://www.kegg.jp/pathway/map04122+
Ubiquitin mediated proteolysis	map04120	2	54	86	1449	VN_GLEAN_10001729|K04506;VN_GLEAN_10001892|K03875;VN_GLEAN_10002010|K10571;VN_GLEAN_10001400|K10589;VN_GLEAN_10005617|K10456;VN_GLEAN_10001562|K02207;VN_GLEAN_10002030|K04554;VN_GLEAN_10002340|K10582;VN_GLEAN_10004363|K09561;VN_GLEAN_10001460|K10595;VN_GLEAN_10006628|K10685;VN_GLEAN_10003824|K03358;VN_GLEAN_10005948|K03094;VN_GLEAN_10002286|K10582;VN_GLEAN_10006568|K03351;VN_GLEAN_10001527|K03348…	VN_GLEAN_10005617|K10456;VN_GLEAN_10000798|K16060	.	0	VN_GLEAN_10005617|K10456;VN_GLEAN_10000798|K16060	2	http://www.kegg.jp/pathway/map04120+K10456+K16060
Nitrogen metabolism	map00910	0	4	88	1499	VN_GLEAN_10004457|K03521;VN_GLEAN_10003051|K01673;VN_GLEAN_10003075|K00605;VN_GLEAN_10000876|K01424		.	0	.	0	http://www.kegg.jp/pathway/map00910+
Oxidative phosphorylation	map00190	0	24	88	1479	VN_GLEAN_10001575|K02128;VN_GLEAN_10001949|K11352;VN_GLEAN_10001708|K02149;VN_GLEAN_10005162|K02131;VN_GLEAN_10007145|K02147;VN_GLEAN_10002208|K03943;VN_GLEAN_10002209|K02258;VN_GLEAN_10005753|K02133;VN_GLEAN_10006715|K03966;VN_GLEAN_10001622|K03939;VN_GLEAN_10000438|K03961;VN_GLEAN_10003855|K03949;VN_GLEAN_10004908|K02144;VN_GLEAN_10000866|K02138;VN_GLEAN_10005277|K02270;VN_GLEAN_10006575|K03960…		.	0	.	0	http://www.kegg.jp/pathway/map00190+
Collecting duct acid secretion	map04966	0	2	88	1501	VN_GLEAN_10001708|K02149;VN_GLEAN_10007145|K02147		.	0	.	0	http://www.kegg.jp/pathway/map04966+
Ubiquinone and other terpenoid-quinone biosynthesis	map00130	0	4	88	1499	VN_GLEAN_10004809|K06134;VN_GLEAN_10006923|K01904;VN_GLEAN_10007205|K10106;VN_GLEAN_10003223|K05357		.	0	.	0	http://www.kegg.jp/pathway/map00130+
Proximal tubule bicarbonate reclamation	map04964	0	6	88	1497	VN_GLEAN_10005574|K00025;VN_GLEAN_10000908|K13575;VN_GLEAN_10005380|K01596;VN_GLEAN_10004417|K01540;VN_GLEAN_10003455|K01539;VN_GLEAN_10005379|K01596		.	0	.	0	http://www.kegg.jp/pathway/map04964+
Vasopressin-regulated water reabsorption	map04962	0	7	88	1496	VN_GLEAN_10005505|K06027;VN_GLEAN_10005504|K06027;VN_GLEAN_10006782|K10426;VN_GLEAN_10004999|K10418;VN_GLEAN_10007172|K10428;VN_GLEAN_10002397|K07888;VN_GLEAN_10002664|K10413		.	0	.	0	http://www.kegg.jp/pathway/map04962+
Aldosterone-regulated sodium reabsorption	map04960	0	7	88	1496	VN_GLEAN_10002248|K04371;VN_GLEAN_10001761|K02677;VN_GLEAN_10000707|K13302;VN_GLEAN_10004417|K01540;VN_GLEAN_10003455|K01539;VN_GLEAN_10003341|K02649;VN_GLEAN_10007042|K04527		.	0	.	0	http://www.kegg.jp/pathway/map04960+
Endocrine and other factor-regulated calcium reabsorption	map04961	0	8	88	1495	VN_GLEAN_10001761|K02677;VN_GLEAN_10004183|K04974;VN_GLEAN_10004417|K01540;VN_GLEAN_10003455|K01539;VN_GLEAN_10000127|K05858;VN_GLEAN_10000130|K01528;VN_GLEAN_10005373|K04646;VN_GLEAN_10001047|K05858		.	0	.	0	http://www.kegg.jp/pathway/map04961+
Retinol metabolism	map00830	1	14	87	1489	VN_GLEAN_10001576|K11147;VN_GLEAN_10005643|K00699;VN_GLEAN_10003152|K00699;VN_GLEAN_10002349|K07424;VN_GLEAN_10004583|K07424;VN_GLEAN_10002348|K07424;VN_GLEAN_10007433|K00699;VN_GLEAN_10000579|K00699;VN_GLEAN_10006039|K11152;VN_GLEAN_10007188|K15734;VN_GLEAN_10003153|K00699;VN_GLEAN_10006845|K07424;VN_GLEAN_10005149|K00699;VN_GLEAN_10006060|K09516;VN_GLEAN_10003279|K11152	VN_GLEAN_10004583|K07424	.	0	VN_GLEAN_10004583|K07424	1	http://www.kegg.jp/pathway/map00830+K07424
Non-homologous end-joining	map03450	1	4	87	1499	VN_GLEAN_10002378|K10866;VN_GLEAN_10002615|K03512;VN_GLEAN_10006133|K10777;VN_GLEAN_10000901|K04799;VN_GLEAN_10004304|K10865	VN_GLEAN_10002378|K10866	.	0	VN_GLEAN_10002378|K10866	1	http://www.kegg.jp/pathway/map03450+K10866
Drug metabolism - cytochrome P450	map00982	3	12	85	1491	VN_GLEAN_10005099|K00799;VN_GLEAN_10005643|K00699;VN_GLEAN_10001536|K00129;VN_GLEAN_10003152|K00699;VN_GLEAN_10003573|K00799;VN_GLEAN_10002349|K07424;VN_GLEAN_10004583|K07424;VN_GLEAN_10002348|K07424;VN_GLEAN_10007433|K00699;VN_GLEAN_10000579|K00699;VN_GLEAN_10003153|K00699;VN_GLEAN_10006845|K07424;VN_GLEAN_10005508|K00799;VN_GLEAN_10005149|K00699;VN_GLEAN_10001750|K00799	VN_GLEAN_10004583|K07424;VN_GLEAN_10005508|K00799;VN_GLEAN_10001750|K00799	.	0	VN_GLEAN_10004583|K07424;VN_GLEAN_10005508|K00799;VN_GLEAN_10001750|K00799	3	http://www.kegg.jp/pathway/map00982+K07424+K00799+K00799
Fatty acid degradation	map00071	2	13	86	1490	VN_GLEAN_10006480|K15013;VN_GLEAN_10002236|K00128;VN_GLEAN_10003513|K08766;VN_GLEAN_10000963|K00232;VN_GLEAN_10002833|K00232;VN_GLEAN_10005699|K00128;VN_GLEAN_10000853|K01897;VN_GLEAN_10002500|K07511;VN_GLEAN_10001039|K00232;VN_GLEAN_10004858|K08765;VN_GLEAN_10006205|K00128;VN_GLEAN_10001117|K07508;VN_GLEAN_10004084|K00022;VN_GLEAN_10004976|K00149;VN_GLEAN_10001346|K07509	VN_GLEAN_10000853|K01897;VN_GLEAN_10006205|K00128	.	0	VN_GLEAN_10000853|K01897;VN_GLEAN_10006205|K00128	2	http://www.kegg.jp/pathway/map00071+K01897+K00128
Tight junction	map04530	0	18	88	1485	VN_GLEAN_10003712|K04382;VN_GLEAN_10002809|K02089;VN_GLEAN_10000946|K06092;VN_GLEAN_10000641|K06101;VN_GLEAN_10001761|K02677;VN_GLEAN_10007270|K07830;VN_GLEAN_10004588|K04456;VN_GLEAN_10004189|K10352;VN_GLEAN_10002739|K04354;VN_GLEAN_10001176|K04237;VN_GLEAN_10000482|K06095;VN_GLEAN_10002513|K02105;VN_GLEAN_10000523|K05702;VN_GLEAN_10005159|K06068;VN_GLEAN_10004432|K06098;VN_GLEAN_10003418|K06091…		.	0	.	0	http://www.kegg.jp/pathway/map04530+
Melanoma	map05218	0	8	88	1495	VN_GLEAN_10002809|K02089;VN_GLEAN_10002248|K04371;VN_GLEAN_10004588|K04456;VN_GLEAN_10002431|K04361;VN_GLEAN_10004657|K04365;VN_GLEAN_10003341|K02649;VN_GLEAN_10000859|K04368;VN_GLEAN_10000034|K02089		.	0	.	0	http://www.kegg.jp/pathway/map05218+
Fanconi anemia pathway	map03460	1	10	87	1493	VN_GLEAN_10001573|K03165;VN_GLEAN_10007004|K03511;VN_GLEAN_10004101|K03165;VN_GLEAN_10005200|K10891;VN_GLEAN_10004674|K10896;VN_GLEAN_10006432|K06640;VN_GLEAN_10001295|K15363;VN_GLEAN_10004648|K10858;VN_GLEAN_10001294|K15363;VN_GLEAN_10005116|K04482;VN_GLEAN_10001125|K10870	VN_GLEAN_10005116|K04482	.	0	VN_GLEAN_10005116|K04482	1	http://www.kegg.jp/pathway/map03460+K04482
Long-term depression	map04730	1	16	87	1487	VN_GLEAN_10003712|K04382;VN_GLEAN_10001045|K05199;VN_GLEAN_10002248|K04371;VN_GLEAN_10001761|K02677;VN_GLEAN_10005959|K07376;VN_GLEAN_10005958|K07376;VN_GLEAN_10006954|K04639;VN_GLEAN_10002524|K12318;VN_GLEAN_10006037|K05207;VN_GLEAN_10006655|K04958;VN_GLEAN_10004657|K04365;VN_GLEAN_10000127|K05858;VN_GLEAN_10003392|K05207;VN_GLEAN_10000859|K04368;VN_GLEAN_10005806|K05207;VN_GLEAN_10004877|K05207…	VN_GLEAN_10005958|K07376	VN_GLEAN_10005958|K07376	1	.	0	http://www.kegg.jp/pathway/map04730+K07376
Rheumatoid arthritis	map05323	0	7	88	1496	VN_GLEAN_10001708|K02149;VN_GLEAN_10004598|K05465;VN_GLEAN_10007145|K02147;VN_GLEAN_10004908|K02144;VN_GLEAN_10006561|K05096;VN_GLEAN_10002854|K03662;VN_GLEAN_10000039|K03661		.	0	.	0	http://www.kegg.jp/pathway/map05323+
Systemic lupus erythematosus	map05322	0	1	88	1502	VN_GLEAN_10001570|K11253		.	0	.	0	http://www.kegg.jp/pathway/map05322+
Inflammatory bowel disease (IBD)	map05321	0	1	88	1502	VN_GLEAN_10001911|K04500		.	0	.	0	http://www.kegg.jp/pathway/map05321+
Arginine and proline metabolism	map00330	2	10	86	1493	VN_GLEAN_10006957|K01755;VN_GLEAN_10004764|K01611;VN_GLEAN_10002236|K00128;VN_GLEAN_10005886|K01480;VN_GLEAN_10006906|K14455;VN_GLEAN_10002164|K01476;VN_GLEAN_10006970|K01480;VN_GLEAN_10005699|K00128;VN_GLEAN_10001257|K14677;VN_GLEAN_10006205|K00128;VN_GLEAN_10004976|K00149;VN_GLEAN_10006797|K00472	VN_GLEAN_10001257|K14677;VN_GLEAN_10006205|K00128	VN_GLEAN_10001257|K14677	1	VN_GLEAN_10006205|K00128	1	http://www.kegg.jp/pathway/map00330+K14677+K00128
One carbon pool by folate	map00670	0	4	88	1499	VN_GLEAN_10005918|K13990;VN_GLEAN_10003075|K00605;VN_GLEAN_10002768|K01934;VN_GLEAN_10004423|K00604		.	0	.	0	http://www.kegg.jp/pathway/map00670+
Hypertrophic cardiomyopathy (HCM)	map05410	3	9	85	1494	VN_GLEAN_10003768|K12567;VN_GLEAN_10007357|K04863;VN_GLEAN_10004057|K05719;VN_GLEAN_10002879|K12567;VN_GLEAN_10002878|K12567;VN_GLEAN_10002877|K12567;VN_GLEAN_10003180|K07199;VN_GLEAN_10002821|K12641;VN_GLEAN_10006695|K04850;VN_GLEAN_10004977|K06476;VN_GLEAN_10003360|K05719;VN_GLEAN_10003272|K12567	VN_GLEAN_10002878|K12567;VN_GLEAN_10002877|K12567;VN_GLEAN_10006695|K04850	VN_GLEAN_10002878|K12567;VN_GLEAN_10002877|K12567;VN_GLEAN_10006695|K04850	3	.	0	http://www.kegg.jp/pathway/map05410+K12567+K12567+K04850
Arrhythmogenic right ventricular cardiomyopathy (ARVC)	map05412	1	6	87	1497	VN_GLEAN_10007357|K04863;VN_GLEAN_10004057|K05719;VN_GLEAN_10002821|K12641;VN_GLEAN_10006695|K04850;VN_GLEAN_10004977|K06476;VN_GLEAN_10002513|K02105;VN_GLEAN_10003360|K05719	VN_GLEAN_10006695|K04850	VN_GLEAN_10006695|K04850	1	.	0	http://www.kegg.jp/pathway/map05412+K04850
Alanine, aspartate and glutamate metabolism	map00250	0	14	88	1489	VN_GLEAN_10005095|K11540;VN_GLEAN_10005092|K11540;VN_GLEAN_10005217|K01939;VN_GLEAN_10006957|K01755;VN_GLEAN_10004711|K00764;VN_GLEAN_10002644|K00814;VN_GLEAN_10006906|K14455;VN_GLEAN_10000305|K01756;VN_GLEAN_10000876|K01424;VN_GLEAN_10000480|K13566;VN_GLEAN_10000481|K13566;VN_GLEAN_10005112|K01580;VN_GLEAN_10001862|K00827;VN_GLEAN_10000402|K13566		.	0	.	0	http://www.kegg.jp/pathway/map00250+
Dilated cardiomyopathy	map05414	3	10	85	1493	VN_GLEAN_10003768|K12567;VN_GLEAN_10007357|K04863;VN_GLEAN_10004057|K05719;VN_GLEAN_10002879|K12567;VN_GLEAN_10002878|K12567;VN_GLEAN_10002877|K12567;VN_GLEAN_10002821|K12641;VN_GLEAN_10005526|K08042;VN_GLEAN_10006695|K04850;VN_GLEAN_10004977|K06476;VN_GLEAN_10003360|K05719;VN_GLEAN_10005952|K08042;VN_GLEAN_10003272|K12567	VN_GLEAN_10002878|K12567;VN_GLEAN_10002877|K12567;VN_GLEAN_10006695|K04850	VN_GLEAN_10002878|K12567;VN_GLEAN_10002877|K12567;VN_GLEAN_10006695|K04850	3	.	0	http://www.kegg.jp/pathway/map05414+K12567+K12567+K04850
Jak-STAT signaling pathway	map04630	0	10	88	1493	VN_GLEAN_10005885|K11224;VN_GLEAN_10005411|K04699;VN_GLEAN_10005957|K07293;VN_GLEAN_10004588|K04456;VN_GLEAN_10006858|K04695;VN_GLEAN_10001028|K04703;VN_GLEAN_10005615|K04707;VN_GLEAN_10002748|K04364;VN_GLEAN_10003341|K02649;VN_GLEAN_10000867|K04699		.	0	.	0	http://www.kegg.jp/pathway/map04630+
Viral myocarditis	map05416	0	4	88	1499	VN_GLEAN_10004250|K03260;VN_GLEAN_10004277|K04392;VN_GLEAN_10004189|K10352;VN_GLEAN_10004566|K02187		.	0	.	0	http://www.kegg.jp/pathway/map05416+
Tryptophan metabolism	map00380	1	15	87	1488	VN_GLEAN_10003571|K00486;VN_GLEAN_10002236|K00128;VN_GLEAN_10004017|K00825;VN_GLEAN_10005023|K00164;VN_GLEAN_10002920|K03392;VN_GLEAN_10002147|K00825;VN_GLEAN_10000120|K01593;VN_GLEAN_10005699|K00128;VN_GLEAN_10002500|K07511;VN_GLEAN_10006144|K03781;VN_GLEAN_10006205|K00128;VN_GLEAN_10004084|K00022;VN_GLEAN_10004976|K00149;VN_GLEAN_10005971|K00452;VN_GLEAN_10006838|K11817;VN_GLEAN_10004797|K07130	VN_GLEAN_10006205|K00128	.	0	VN_GLEAN_10006205|K00128	1	http://www.kegg.jp/pathway/map00380+K00128
Gastric acid secretion	map04971	0	13	88	1490	VN_GLEAN_10003836|K04131;VN_GLEAN_10001094|K02183;VN_GLEAN_10005503|K04515;VN_GLEAN_10001761|K02677;VN_GLEAN_10000109|K04218;VN_GLEAN_10006655|K04958;VN_GLEAN_10004417|K01540;VN_GLEAN_10005526|K08042;VN_GLEAN_10003383|K00907;VN_GLEAN_10003455|K01539;VN_GLEAN_10000127|K05858;VN_GLEAN_10005952|K08042;VN_GLEAN_10001047|K05858		.	0	.	0	http://www.kegg.jp/pathway/map04971+
Salivary secretion	map04970	1	17	87	1486	VN_GLEAN_10003836|K04131;VN_GLEAN_10001094|K02183;VN_GLEAN_10006714|K13879;VN_GLEAN_10003702|K04975;VN_GLEAN_10001761|K02677;VN_GLEAN_10005959|K07376;VN_GLEAN_10005958|K07376;VN_GLEAN_10002524|K12318;VN_GLEAN_10002621|K04936;VN_GLEAN_10006655|K04958;VN_GLEAN_10004417|K01540;VN_GLEAN_10005526|K08042;VN_GLEAN_10003455|K01539;VN_GLEAN_10000127|K05858;VN_GLEAN_10000661|K05850;VN_GLEAN_10005952|K08042…	VN_GLEAN_10005958|K07376	VN_GLEAN_10005958|K07376	1	.	0	http://www.kegg.jp/pathway/map04970+K07376
Lysine biosynthesis	map00300	0	4	88	1499	VN_GLEAN_10000366|K01681;VN_GLEAN_10002093|K01681;VN_GLEAN_10004017|K00825;VN_GLEAN_10002147|K00825		.	0	.	0	http://www.kegg.jp/pathway/map00300+
Pancreatic secretion	map04972	0	28	88	1475	VN_GLEAN_10007012|K09632;VN_GLEAN_10003836|K04131;VN_GLEAN_10005671|K14074;VN_GLEAN_10007020|K01047;VN_GLEAN_10001761|K02677;VN_GLEAN_10000908|K13575;VN_GLEAN_10005543|K04194;VN_GLEAN_10006025|K05028;VN_GLEAN_10007009|K05028;VN_GLEAN_10002621|K04936;VN_GLEAN_10004277|K04392;VN_GLEAN_10003048|K05027;VN_GLEAN_10000565|K01047;VN_GLEAN_10001587|K14073;VN_GLEAN_10006655|K04958;VN_GLEAN_10000731|K01047…		.	0	.	0	http://www.kegg.jp/pathway/map04972+
Fat digestion and absorption	map04975	1	11	87	1492	VN_GLEAN_10003735|K13509;VN_GLEAN_10005671|K14074;VN_GLEAN_10007020|K01047;VN_GLEAN_10004031|K13885;VN_GLEAN_10000565|K01047;VN_GLEAN_10001587|K14073;VN_GLEAN_10000731|K01047;VN_GLEAN_10006906|K14455;VN_GLEAN_10002592|K14452;VN_GLEAN_10003443|K14073;VN_GLEAN_10007490|K13885;VN_GLEAN_10004871|K14073	VN_GLEAN_10002592|K14452	.	0	VN_GLEAN_10002592|K14452	1	http://www.kegg.jp/pathway/map04975+K14452
Protein digestion and absorption	map04974	2	12	86	1491	VN_GLEAN_10007012|K09632;VN_GLEAN_10003763|K01285;VN_GLEAN_10002811|K05849;VN_GLEAN_10005341|K05334;VN_GLEAN_10004592|K16628;VN_GLEAN_10003212|K01395;VN_GLEAN_10005586|K08131;VN_GLEAN_10002442|K06237;VN_GLEAN_10004700|K05612;VN_GLEAN_10004417|K01540;VN_GLEAN_10003455|K01539;VN_GLEAN_10002487|K01389;VN_GLEAN_10003795|K13868;VN_GLEAN_10000207|K09632	VN_GLEAN_10002487|K01389;VN_GLEAN_10003795|K13868	VN_GLEAN_10002487|K01389;VN_GLEAN_10003795|K13868	2	.	0	http://www.kegg.jp/pathway/map04974+K01389+K13868
Vitamin digestion and absorption	map04977	1	10	87	1493	VN_GLEAN_10001478|K14610;VN_GLEAN_10005506|K05665;VN_GLEAN_10006198|K14616;VN_GLEAN_10004031|K13885;VN_GLEAN_10003189|K14616;VN_GLEAN_10003190|K14616;VN_GLEAN_10001587|K14073;VN_GLEAN_10003443|K14073;VN_GLEAN_10007490|K13885;VN_GLEAN_10003427|K05665;VN_GLEAN_10004871|K14073	VN_GLEAN_10006198|K14616	VN_GLEAN_10006198|K14616	1	.	0	http://www.kegg.jp/pathway/map04977+K14616
Bile secretion	map04976	0	11	88	1492	VN_GLEAN_10003833|K05667;VN_GLEAN_10000908|K13575;VN_GLEAN_10003821|K14158;VN_GLEAN_10004031|K13885;VN_GLEAN_10004417|K01540;VN_GLEAN_10005526|K08042;VN_GLEAN_10003455|K01539;VN_GLEAN_10007490|K13885;VN_GLEAN_10000600|K07299;VN_GLEAN_10005952|K08042;VN_GLEAN_10003323|K08204		.	0	.	0	http://www.kegg.jp/pathway/map04976+
Mineral absorption	map04978	0	9	88	1494	VN_GLEAN_10001595|K14685;VN_GLEAN_10003702|K04975;VN_GLEAN_10003821|K14158;VN_GLEAN_10005341|K05334;VN_GLEAN_10004513|K14736;VN_GLEAN_10004417|K01540;VN_GLEAN_10003455|K01539;VN_GLEAN_10002733|K14686;VN_GLEAN_10006086|K05011		.	0	.	0	http://www.kegg.jp/pathway/map04978+
beta-Alanine metabolism	map00410	1	10	87	1493	VN_GLEAN_10006723|K01431;VN_GLEAN_10001536|K00129;VN_GLEAN_10002436|K00207;VN_GLEAN_10006971|K00140;VN_GLEAN_10002236|K00128;VN_GLEAN_10005699|K00128;VN_GLEAN_10002500|K07511;VN_GLEAN_10005112|K01580;VN_GLEAN_10006205|K00128;VN_GLEAN_10004976|K00149;VN_GLEAN_10004431|K05605	VN_GLEAN_10006205|K00128	.	0	VN_GLEAN_10006205|K00128	1	http://www.kegg.jp/pathway/map00410+K00128
Steroid hormone biosynthesis	map00140	2	12	86	1491	VN_GLEAN_10005643|K00699;VN_GLEAN_10003152|K00699;VN_GLEAN_10002349|K07424;VN_GLEAN_10006533|K13370;VN_GLEAN_10004583|K07424;VN_GLEAN_10002348|K07424;VN_GLEAN_10007433|K00699;VN_GLEAN_10006965|K13370;VN_GLEAN_10000579|K00699;VN_GLEAN_10003153|K00699;VN_GLEAN_10006845|K07424;VN_GLEAN_10004144|K13368;VN_GLEAN_10003785|K12343;VN_GLEAN_10005149|K00699	VN_GLEAN_10004583|K07424;VN_GLEAN_10004144|K13368	VN_GLEAN_10004144|K13368	1	VN_GLEAN_10004583|K07424	1	http://www.kegg.jp/pathway/map00140+K07424+K13368
Renal cell carcinoma	map05211	0	19	88	1484	VN_GLEAN_10006333|K04410;VN_GLEAN_10002248|K04371;VN_GLEAN_10005957|K07293;VN_GLEAN_10004588|K04456;VN_GLEAN_10001000|K05736;VN_GLEAN_10004277|K04392;VN_GLEAN_10006042|K03870;VN_GLEAN_10000340|K08268;VN_GLEAN_10006962|K09097;VN_GLEAN_10004657|K04365;VN_GLEAN_10003993|K07836;VN_GLEAN_10003597|K05734;VN_GLEAN_10002748|K04364;VN_GLEAN_10003341|K02649;VN_GLEAN_10000859|K04368;VN_GLEAN_10000600|K07299…		.	0	.	0	http://www.kegg.jp/pathway/map05211+
ErbB signaling pathway	map04012	0	19	88	1484	VN_GLEAN_10005885|K11224;VN_GLEAN_10006333|K04410;VN_GLEAN_10005503|K04515;VN_GLEAN_10002248|K04371;VN_GLEAN_10001761|K02677;VN_GLEAN_10004588|K04456;VN_GLEAN_10002431|K04361;VN_GLEAN_10001000|K05736;VN_GLEAN_10004657|K04365;VN_GLEAN_10005615|K04707;VN_GLEAN_10002943|K03083;VN_GLEAN_10003597|K05734;VN_GLEAN_10002748|K04364;VN_GLEAN_10003341|K02649;VN_GLEAN_10000859|K04368;VN_GLEAN_10001531|K05734…		.	0	.	0	http://www.kegg.jp/pathway/map04012+
Phototransduction - fly	map04745	0	9	88	1494	VN_GLEAN_10001094|K02183;VN_GLEAN_10005529|K08834;VN_GLEAN_10005503|K04515;VN_GLEAN_10001761|K02677;VN_GLEAN_10006894|K13806;VN_GLEAN_10005446|K13803;VN_GLEAN_10006655|K04958;VN_GLEAN_10000127|K05858;VN_GLEAN_10001047|K05858		.	0	.	0	http://www.kegg.jp/pathway/map04745+
Melanogenesis	map04916	0	18	88	1485	VN_GLEAN_10006497|K00714;VN_GLEAN_10001094|K02183;VN_GLEAN_10000950|K00408;VN_GLEAN_10005503|K04515;VN_GLEAN_10002248|K04371;VN_GLEAN_10001761|K02677;VN_GLEAN_10006196|K00572;VN_GLEAN_10005526|K08042;VN_GLEAN_10002943|K03083;VN_GLEAN_10000844|K03209;VN_GLEAN_10000127|K05858;VN_GLEAN_10002513|K02105;VN_GLEAN_10000859|K04368;VN_GLEAN_10005952|K08042;VN_GLEAN_10002902|K00444;VN_GLEAN_10001047|K05858…		.	0	.	0	http://www.kegg.jp/pathway/map04916+
Estrogen signaling pathway	map04915	0	17	88	1486	VN_GLEAN_10001094|K02183;VN_GLEAN_10002248|K04371;VN_GLEAN_10004588|K04456;VN_GLEAN_10002431|K04361;VN_GLEAN_10000655|K04079;VN_GLEAN_10000654|K04079;VN_GLEAN_10006655|K04958;VN_GLEAN_10002844|K04374;VN_GLEAN_10005526|K08042;VN_GLEAN_10004731|K09571;VN_GLEAN_10000127|K05858;VN_GLEAN_10002748|K04364;VN_GLEAN_10003341|K02649;VN_GLEAN_10000859|K04368;VN_GLEAN_10005952|K08042;VN_GLEAN_10005831|K09487…		.	0	.	0	http://www.kegg.jp/pathway/map04915+
Gap junction	map04540	1	14	87	1489	VN_GLEAN_10002248|K04371;VN_GLEAN_10001761|K02677;VN_GLEAN_10005959|K07376;VN_GLEAN_10005958|K07376;VN_GLEAN_10002431|K04361;VN_GLEAN_10004220|K04157;VN_GLEAN_10002524|K12318;VN_GLEAN_10004015|K07374;VN_GLEAN_10006655|K04958;VN_GLEAN_10005526|K08042;VN_GLEAN_10000127|K05858;VN_GLEAN_10002748|K04364;VN_GLEAN_10000859|K04368;VN_GLEAN_10005952|K08042;VN_GLEAN_10001047|K05858	VN_GLEAN_10005958|K07376	VN_GLEAN_10005958|K07376	1	.	0	http://www.kegg.jp/pathway/map04540+K07376
Prostate cancer	map05215	0	14	88	1489	VN_GLEAN_10002248|K04371;VN_GLEAN_10004588|K04456;VN_GLEAN_10002431|K04361;VN_GLEAN_10000655|K04079;VN_GLEAN_10000654|K04079;VN_GLEAN_10002844|K04374;VN_GLEAN_10004657|K04365;VN_GLEAN_10002943|K03083;VN_GLEAN_10002748|K04364;VN_GLEAN_10003341|K02649;VN_GLEAN_10002513|K02105;VN_GLEAN_10000859|K04368;VN_GLEAN_10006562|K04467;VN_GLEAN_10005831|K09487		.	0	.	0	http://www.kegg.jp/pathway/map05215+
Ovarian steroidogenesis	map04913	1	6	87	1497	VN_GLEAN_10004031|K13885;VN_GLEAN_10005526|K08042;VN_GLEAN_10006203|K04248;VN_GLEAN_10007042|K04527;VN_GLEAN_10007490|K13885;VN_GLEAN_10004144|K13368;VN_GLEAN_10005952|K08042	VN_GLEAN_10004144|K13368	VN_GLEAN_10004144|K13368	1	.	0	http://www.kegg.jp/pathway/map04913+K13368
Glycolysis / Gluconeogenesis	map00010	3	19	85	1484	VN_GLEAN_10005495|K01792;VN_GLEAN_10001536|K00129;VN_GLEAN_10005998|K01835;VN_GLEAN_10005380|K01596;VN_GLEAN_10002996|K01623;VN_GLEAN_10002236|K00128;VN_GLEAN_10000782|K01803;VN_GLEAN_10006749|K01803;VN_GLEAN_10006748|K01803;VN_GLEAN_10006747|K01803;VN_GLEAN_10005699|K00128;VN_GLEAN_10003178|K01623;VN_GLEAN_10000463|K00382;VN_GLEAN_10001624|K01785;VN_GLEAN_10005379|K01596;VN_GLEAN_10006205|K00128…	VN_GLEAN_10002996|K01623;VN_GLEAN_10006205|K00128;VN_GLEAN_10007085|K01895	VN_GLEAN_10002996|K01623	1	VN_GLEAN_10006205|K00128;VN_GLEAN_10007085|K01895	2	http://www.kegg.jp/pathway/map00010+K01623+K00128+K01895
