# Supplementary material for: Transcriptional responses in the hepatopancreas of Eriocheir sinensis exposed to deltamethrin
Source: PLoS One. 2017 Sep 14;12(9):e0184581. doi: 10.1371/journal.pone.0184581 (PMC5599000; doi:10.1371/journal.pone.0184581)
Supplement: S4 Table — (XLS) [file pone.0184581.s004.xls]

KEGG_Pathway	-log2(P-value)	DE_count
Glycine, serine and threonine metabolism	3.7539	8
Chemical carcinogenesis	2.53754	5
Pyruvate metabolism	2.02077	4
Ribosome biogenesis in eukaryotes	1.85396	6
Propanoate metabolism	1.70936	3
Hypertrophic cardiomyopathy (HCM)	1.60187	3
Dilated cardiomyopathy	1.50533	3
Drug metabolism - cytochrome P450	1.33834	3
Hematopoietic cell lineage	1.27595	2
Metabolism of xenobiotics by cytochrome P450	1.26542	3
Glutathione metabolism	1.1983	3
Sphingolipid metabolism	1.07876	3
Metabolic pathways	1.04581	31
Valine, leucine and isoleucine biosynthesis	0.968205	1
Glycerolipid metabolism	0.928582	3
Glycolysis / Gluconeogenesis	0.928582	3
Biosynthesis of unsaturated fatty acids	0.919815	2
Fatty acid elongation	0.919815	2
Homologous recombination	0.919815	2
Sulfur metabolism	0.919815	2
