# Supplementary material for: Transcriptional responses in the hepatopancreas of Eriocheir sinensis exposed to deltamethrin
Source: PLoS One. 2017 Sep 14;12(9):e0184581. doi: 10.1371/journal.pone.0184581 (PMC5599000; doi:10.1371/journal.pone.0184581)
Supplement: S5 Table — (XLS) [file pone.0184581.s005.xls]

## Sheet: Detection results
										1								2								3								4								5
					Internal control					VN_GLEAN_10007350				Relative ratio				VN_GLEAN_10000853				Relative ratio				VN_GLEAN_10007099				Relative ratio				VN_GLEAN_10005463				Relative ratio				VN_GLEAN_10001750				Relative ratio
	Sample number	Ct1	Ct2	Ct3	Average CT value	Average relative copy number	Ct1	Ct2	Ct3	Average CT value	Average relative copy number	⊿Ct	2(-⊿Ct)		Ct1	Ct2	Ct3	Average CT value	Average relative copy number	⊿Ct	2(-⊿Ct)		Ct1	Ct2	Ct3	Average CT value	Average relative copy number	⊿Ct	2(-⊿Ct)		Ct1	Ct2	Ct3	Average CT value	Average relative copy number	⊿Ct	2(-⊿Ct)		Ct1	Ct2	Ct3	Average CT value	Average relative copy number	⊿Ct	2(-⊿Ct)		Ct1	Ct2	Ct3
Test	TR224890-1	24.2	24.26	24.38	24.28	973.398	23.53	23.16	23.42	23.37	1841.04	-0.91	1.87905	1.89135	23.02	22.86	23.39	23.09	2239.87	-1.19	2.28153	2.30109	21.66	21.46	21.78	21.6333	6212.44	-2.64667	6.26219	6.38222	21.96	22.53	22.23	22.24	4062.07	-2.04	4.11246	4.17308	23.13	23.42	23.1	23.2167	2049.74	-1.06333	2.08975	2.10576	21.53	21.18	21.75
	TR224889	22.13	22.59	22.26	22.3267	3822.86	21.25	21.27	21.57	21.3633	7505.53	-0.963333	1.94981	1.96333	21.47	21.48	21.39	21.4467	7080.04	-0.88	1.84038	1.85203	19.9	20.23	19.88	20.0033	19454.5	-2.32333	5.00487	5.08899	20.02	20.69	20.83	20.5133	13611.5	-1.81333	3.51453	3.56055	21.03	21	21.31	21.1133	8941.65	-1.21333	2.31873	2.339	19.96	19.65	19.44
	TR224890-2	23.35	23.53	23.56	23.48	1704.54	22.33	22.28	22.51	22.3733	3699.94	-1.10667	2.15348	2.17064	22.48	22.62	22.17	22.4233	3572.62	-1.05667	2.08012	2.09595	20.8	20.71	20.89	20.8	11135.7	-2.68	6.40856	6.53296	21.36	21.05	21.23	21.2133	8336.87	-2.26667	4.8121	4.89099	22.24	22.61	22.42	22.4233	3572.62	-1.05667	2.08012	2.09595	20.81	20.7	20.68
Control	TR224891	21.52	21.97	22.01	21.8333	5400.49	22.04	22.17	21.45	21.8867	5202.5	0.0533333	0.963707	0.963338	19.68	19.79	20.58	20.0167	19273.7	-1.81667	3.52266	3.56887	18.84	18.65	18.7	18.73	47456.7	-3.10333	8.59402	8.78749	19.23	19.06	19.03	19.1067	36453.3	-2.72667	6.61924	6.74999	20.13	20.16	20.25	20.18	17190.4	-1.65333	3.1456	3.18313	20.9	20.78	20.2
	TR224892	22.45	21.91	22.16	22.1733	4256.22	22.38	22.01	22.57	22.32	3840.75	0.146667	0.903335	0.902385	20.29	20.11	20.11	20.17	17311.2	-2.00333	4.00925	4.06729	18.98	19.28	18.71	18.99	39556.7	-3.18333	9.08404	9.29387	19.76	19.8	19.37	19.6433	25032.9	-2.53	5.77572	5.8815	20.1	20.01	20.31	20.14	17678.8	-2.03333	4.0935	4.15364	20.24	20.43	20.84
	TR224893	22.45	21.25	22.62	22.1067	4459.64	21.98	21.92	22.11	22.0033	4794.33	-0.103333	1.07425	1.07505	20.13	20.17	20.08	20.1267	17844.7	-1.98	3.94493	4.00136	18.68	19.25	18.95	18.96	40396.6	-3.14667	8.85607	9.05825	19.59	19.87	19.25	19.57	26352.1	-2.53667	5.80247	5.90902	20.28	20.69	20.21	20.3933	14804.8	-1.71333	3.27918	3.31973	20.05	20.24	20.81
	VN_GLEAN_10007350
	VN_GLEAN_10000853
	VN_GLEAN_10007099
	VN_GLEAN_10005463
	VN_GLEAN_10001750
	VN_GLEAN_10005348
	VN_GLEAN_10004690
	VN_GLEAN_10006695
	VN_GLEAN_10004583
	VN_GLEAN_10006740
	VN_GLEAN_10005508
	VN_GLEAN_10002260
	VN_GLEAN_10007489
	VN_GLEAN_10002996
	VN_GLEAN_10003795
	Internal control
[truncated: 77 more columns]

## Sheet: Standard curve
						Intercept	Slope	Mean square deviation	Correlation coefficient
						34.1052	-3.2879	0.1875	0.9964
